# Supplementary material for: (1,4,7,10,13,16-Hexaoxa­cyclo­octa­decane-κ6 O)bis­(tetra­hydro­furan-κO)potassium bis­[(1,2,3,4-η)-anthracene]cobalt(−I) tetra­hydro­furan monosolvate
Source: Acta Crystallogr Sect E Struct Rep Online. 2013 Dec 7;70(Pt 1):m9–m10. doi: 10.1107/S1600536813032510 (PMC3914043; doi:10.1107/S1600536813032510)
Supplement: Supplementary file 1 [file e-70-000m9-sup1.cif]

##############################################################################
#                                                                            #
# This CIF contains the data in a paper accepted for publication in          #
# Acta Crystallographica Section E. It conforms to the requirements of       #
# Notes for Authors for Acta Crystallographica Section E, and has been       #
# peer reviewed under the auspices of the IUCr Commission on Journals.       #
#                                                                            #
# Full details of the Crystallographic Information File format               #
# are given in the paper "The Crystallographic Information File (CIF):       #
# a New Standard Archive File for Crystallography" by S. R. Hall, F. H.      #
# Allen and I. D. Brown [Acta Cryst. (1991), A47, 655-685].                  #
#                                                                            #
# The current version of the core CIF dictionary is obtainable from          #
# ftp://ftp.iucr.org/pub/cif_core.dic.                                       #
#                                                                            #
# Software is freely available for graphical display of the structure(s)     #
# in this CIF. For information consult the CIF software page                 #
# http://www.iucr.org/resources/cif/software.                                #
#                                                                            #
# This file may be used for bona fide research purposes within the           #
# scientific community so long as proper attribution is given to the journal # 
# article from which it was obtained.                                        #
#                                                                            #
##############################################################################
data_global
_audit_creation_method     SHELXL-97
_journal_data_validation_number     ?
_journal_date_recd_electronic     2013-11-25
_journal_date_accepted     2013-11-29
_journal_name_full     'Acta Crystallographica, Section E'
_journal_year     2014
_journal_volume     70
_journal_issue      1
_journal_page_first     m9
_journal_page_last     m10
_journal_paper_category     QM
_journal_paper_doi     10.1107/S1600536813032510
_journal_coeditor_code     HG5364
_publ_contact_author_name     'F\"assler, Thomas F.'
_publ_contact_author_address
; Technische Universit\"at M\"unchen
  Department of Chemistry
  Lichtenbergstrasse 4
  85747 Garching
  Germany
;
_publ_contact_author_email     'thomas.faessler@lrz.tum.de'
_publ_contact_author_fax     '+49 89 289-13186'
_publ_contact_author_phone     '+49 89 289-13131'
_publ_section_title
;\
(1,4,7,10,13,16-Hexaoxacyclooctadecane-\k^6^<i>O</i>)bis(tetrahydrofuran-\
\k<i>O</i>)potassium bis[(1,2,3,4-\h)-anthracene]cobalt(-I) tetrahydrofuran
monosolvate
;
loop_
    _publ_author_name
    _publ_author_footnote
    _publ_author_address
    'He, Haiyan' ?
;
Technische Universit\"at M\"unchen
Department of Chemistry
Lichtenbergstrasse 4
85747 Garching
Germany
;
    'Klein, Wilhelm' ?
;
Technische Universit\"at M\"unchen
Department of Chemistry
Lichtenbergstrasse 4
85747 Garching
Germany
;
    'F\"assler, Thomas F.' ?
;
Technische Universit\"at M\"unchen
Department of Chemistry
Lichtenbergstrasse 4
85747 Garching
Germany
;
data_I
_audit_creation_method     SHELXL-97
_database_code_depnum_ccdc_archive     'CCDC 974481'
_chemical_name_systematic
;\
(1,4,7,10,13,16-Hexaoxacyclooctadecane-\k^6^<i>O</i>)bis(tetrahydrofuran-\
\k<i>O</i>)potassium bis[(1,2,3,4-\h)-anthracene]cobalt(-I) tetrahydrofuran
monosolvate
;
_chemical_name_common     ?
_chemical_formula_moiety     'C20 H40 K O8 +, C28 H20 Co -, C4 H8 O'
_chemical_formula_sum     'C52 H68 Co K O9'
_chemical_formula_iupac
                          '[K (C12 H24 O6) (C4 H8 O)2] [Co (C14 H10)2], C4 H8 O'
_chemical_formula_weight     935.09
_chemical_melting_point     ?
_symmetry_cell_setting     orthorhombic
_symmetry_space_group_name_H-M     'P 21 21 21'
_symmetry_space_group_name_Hall     'P 2ac 2ab'
loop_
    _symmetry_equiv_pos_as_xyz
    'x, y, z'
    '-x+1/2, -y, z+1/2'
    '-x, y+1/2, -z+1/2'
    'x+1/2, -y+1/2, -z'
_cell_length_a     13.0428(10)
_cell_length_b     13.3557(10)
_cell_length_c     27.4939(17)
_cell_angle_alpha     90.00
_cell_angle_beta     90.00
_cell_angle_gamma     90.00
_cell_volume     4789.3(6)
_cell_formula_units_Z     4
_cell_measurement_reflns_used     8368
_cell_measurement_theta_min     2.9588
_cell_measurement_theta_max     37.0027
_cell_measurement_temperature     150(2)
_exptl_crystal_description     plate
_exptl_crystal_colour     'brown-black'
_exptl_crystal_size_max     0.6
_exptl_crystal_size_mid     0.3
_exptl_crystal_size_min     0.05
_exptl_crystal_density_diffrn     1.297
_exptl_crystal_density_meas     ?
_exptl_crystal_density_method     'not measured'
_exptl_crystal_F_000     1992
_exptl_absorpt_coefficient_mu     0.501
_exptl_absorpt_correction_type     multi-scan
_exptl_absorpt_process_details
;
(CrysAlis RED; Oxford Diffraction, 2009)
;
_exptl_absorpt_correction_T_min     0.787
_exptl_absorpt_correction_T_max     0.975
_exptl_special_details
;
Absorption correction: CrysAlis RED, Oxford Diffraction Ltd.,
Version 1.171.33.34d (release 27-02-2009 CrysAlis171 .NET)
(compiled Feb 27 2009,15:38:38)
Empirical absorption correction using spherical harmonics,
implemented in SCALE3 ABSPACK scaling algorithm.
;
_diffrn_ambient_temperature     150(2)
_diffrn_radiation_type     MoK\a
_diffrn_radiation_wavelength     0.71073
_diffrn_radiation_source     'Enhance (Mo) X-ray Source'
_diffrn_radiation_monochromator     graphite
_diffrn_measurement_device_type     'Oxford Diffraction Xcalibur 3'
_diffrn_measurement_method     '\w and \f scans'
_diffrn_detector_area_resol_mean     16.0238
_diffrn_reflns_number     62002
_diffrn_reflns_av_R_equivalents     0.1048
_diffrn_reflns_av_sigmaI/netI     0.1718
_diffrn_reflns_theta_min     2.96
_diffrn_reflns_theta_max     26.00
_diffrn_reflns_theta_full     26.00
_diffrn_measured_fraction_theta_max     0.998
_diffrn_measured_fraction_theta_full     0.998
_diffrn_reflns_limit_h_min     -16
_diffrn_reflns_limit_h_max     16
_diffrn_reflns_limit_k_min     -16
_diffrn_reflns_limit_k_max     16
_diffrn_reflns_limit_l_min     -33
_diffrn_reflns_limit_l_max     33
_diffrn_standards_number     ?
_diffrn_standards_interval_count     ?
_diffrn_standards_interval_time     ?
_diffrn_standards_decay_%     ?
_refine_special_details
;
Refinement of <i>F</i>^2^ against ALL reflections. The weighted <i>R</i>-factor
<i>wR</i> and goodness of fit <i>S</i> are based on <i>F</i>^2^, conventional
<i>R</i>-factors <i>R</i> are based on <i>F</i>, with <i>F</i> set to zero for
negative <i>F</i>^2^. The threshold expression of <i>F</i>^2^ >
\s(<i>F</i>^2^) is used only for calculating <i>R</i>-factors(gt) <i>etc</i>.
and is not relevant to the choice of reflections for refinement.
<i>R</i>-factors based on <i>F</i>^2^ are statistically about twice as large
as those based on <i>F</i>, and <i>R</i>- factors based on ALL data will be
even larger.
;
_reflns_number_total     9364
_reflns_number_gt     4717
_reflns_threshold_expression     I>2sigma(I)
_refine_ls_structure_factor_coef     Fsqd
_refine_ls_matrix_type     full
_refine_ls_R_factor_all     0.1157
_refine_ls_R_factor_gt     0.0454
_refine_ls_wR_factor_gt     0.0668
_refine_ls_wR_factor_ref     0.0758
_refine_ls_goodness_of_fit_ref     0.765
_refine_ls_restrained_S_all     0.765
_refine_ls_number_reflns     9364
_refine_ls_number_parameters     604
_refine_ls_number_restraints     0
_refine_ls_hydrogen_treatment     constr
_refine_ls_weighting_scheme     calc
_refine_ls_weighting_details
                 'calc w=1/[\s^2^(Fo^2^)+(0.0282P)^2^] where P=(Fo^2^+2Fc^2^)/3'
_atom_sites_solution_hydrogens     geom
_atom_sites_solution_primary     direct
_atom_sites_solution_secondary     difmap
_refine_ls_shift/su_max     0.001
_refine_ls_shift/su_mean     0.000
_refine_diff_density_max     0.955
_refine_diff_density_min     -0.372
_refine_ls_extinction_method     none
_refine_ls_extinction_coef     ?
_refine_ls_abs_structure_details     'Flack (1983), 4164 Friedel pairs'
_refine_ls_abs_structure_Flack     -0.005(14)
loop_
    _atom_type_symbol
    _atom_type_description
    _atom_type_scat_dispersion_real
    _atom_type_scat_dispersion_imag
    _atom_type_scat_source
    'C' 'C' 0.0033 0.0016
                         'International Tables Vol C Tables 4.2.6.8 and 6.1.1.4'
    'H' 'H' 0.0000 0.0000
                         'International Tables Vol C Tables 4.2.6.8 and 6.1.1.4'
    'O' 'O' 0.0106 0.0060
                         'International Tables Vol C Tables 4.2.6.8 and 6.1.1.4'
    'K' 'K' 0.2009 0.2494
                         'International Tables Vol C Tables 4.2.6.8 and 6.1.1.4'
    'Co' 'Co' 0.3494 0.9721
                         'International Tables Vol C Tables 4.2.6.8 and 6.1.1.4'
_computing_data_collection
;
CrysAlis CCD (Oxford Diffraction, 2009)
;
_computing_cell_refinement
;
CrysAlis RED (Oxford Diffraction, 2009)
;
_computing_data_reduction
;
CrysAlis RED (Oxford Diffraction, 2009)
;
_computing_structure_solution     'SHELXS97 (Sheldrick, 2008)'
_computing_structure_refinement     'SHELXL97 (Sheldrick, 2008)'
_computing_molecular_graphics     'DIAMOND (Brandenburg, 2012)'
_computing_publication_material     'SHELXL97 (Sheldrick, 2008)'
loop_
    _atom_site_type_symbol
    _atom_site_label
    _atom_site_fract_x
    _atom_site_fract_y
    _atom_site_fract_z
    _atom_site_U_iso_or_equiv
    _atom_site_adp_type
    _atom_site_calc_flag
    _atom_site_refinement_flags
    _atom_site_occupancy
    _atom_site_symmetry_multiplicity
    _atom_site_disorder_assembly
    _atom_site_disorder_group
    Co Co1 0.53937(4) 0.06723(4) 0.164895(18) 0.03905(16) Uani d . 1 1 . .
    C C1 0.4723(3) -0.0533(3) 0.20524(12) 0.0363(10) Uani d . 1 1 . .
    H H1A 0.4912 -0.0612 0.2395 0.044 Uiso calc R 1 1 . .
    C C2 0.4052(3) 0.0236(3) 0.19268(15) 0.0414(11) Uani d . 1 1 . .
    H H2A 0.3696 0.0632 0.2175 0.050 Uiso calc R 1 1 . .
    C C3 0.3975(3) 0.0471(3) 0.14262(14) 0.0406(11) Uani d . 1 1 . .
    H H3A 0.3554 0.1030 0.1310 0.049 Uiso calc R 1 1 . .
    C C4 0.4585(3) -0.0103(3) 0.11044(13) 0.0340(10) Uani d . 1 1 . .
    H H4A 0.4654 0.0129 0.0768 0.041 Uiso calc R 1 1 . .
    C C5 0.4841(3) -0.1143(3) 0.12119(13) 0.0312(10) Uani d . 1 1 . .
    C C6 0.4895(3) -0.1372(3) 0.17228(13) 0.0317(10) Uani d . 1 1 . .
    C C7 0.5148(3) -0.2325(3) 0.18608(13) 0.0357(11) Uani d . 1 1 . .
    H H7A 0.5188 -0.2475 0.2191 0.043 Uiso calc R 1 1 . .
    C C8 0.5034(3) -0.1878(3) 0.08783(13) 0.0328(11) Uani d . 1 1 . .
    H H8A 0.4992 -0.1723 0.0549 0.039 Uiso calc R 1 1 . .
    C C9 0.5291(3) -0.2855(3) 0.10141(14) 0.0347(10) Uani d . 1 1 . .
    C C10 0.5349(3) -0.3083(3) 0.15194(14) 0.0353(10) Uani d . 1 1 . .
    C C11 0.5544(3) -0.4078(3) 0.16562(16) 0.0463(11) Uani d . 1 1 . .
    H H11 0.5552 -0.4243 0.1985 0.056 Uiso calc R 1 1 . .
    C C12 0.5723(3) -0.4807(3) 0.13190(18) 0.0546(13) Uani d . 1 1 . .
    H H12A 0.5846 -0.5463 0.1417 0.066 Uiso calc R 1 1 . .
    C C13 0.5719(3) -0.4563(4) 0.08267(18) 0.0560(14) Uani d . 1 1 . .
    H H13A 0.5872 -0.5054 0.0598 0.067 Uiso calc R 1 1 . .
    C C14 0.5495(3) -0.3612(3) 0.06738(15) 0.0433(11) Uani d . 1 1 . .
    H H14A 0.5478 -0.3467 0.0343 0.052 Uiso calc R 1 1 . .
    C C15 0.7000(3) 0.0552(3) 0.16042(13) 0.0359(10) Uani d . 1 1 . .
    H H15A 0.7317 -0.0100 0.1670 0.043 Uiso calc R 1 1 . .
    C C16 0.6616(3) 0.1113(4) 0.20014(14) 0.0471(13) Uani d . 1 1 . .
    H H16A 0.6741 0.0902 0.2338 0.056 Uiso calc R 1 1 . .
    C C17 0.6016(3) 0.1934(4) 0.18996(17) 0.0517(13) Uani d . 1 1 . .
    H H17A 0.5691 0.2330 0.2157 0.062 Uiso calc R 1 1 . .
    C C18 0.5812(3) 0.2105(3) 0.14003(16) 0.0434(12) Uani d . 1 1 . .
    H H18A 0.5263 0.2575 0.1316 0.052 Uiso calc R 1 1 . .
    C C19 0.6563(3) 0.1875(3) 0.10353(14) 0.0324(11) Uani d . 1 1 . .
    C C20 0.7222(3) 0.1040(3) 0.11462(13) 0.0308(10) Uani d . 1 1 . .
    C C21 0.7949(3) 0.0757(3) 0.08149(13) 0.0300(10) Uani d . 1 1 . .
    H H21A 0.8382 0.0225 0.0890 0.036 Uiso calc R 1 1 . .
    C C22 0.6683(3) 0.2359(3) 0.05967(15) 0.0375(11) Uani d . 1 1 . .
    H H22A 0.6258 0.2897 0.0524 0.045 Uiso calc R 1 1 . .
    C C23 0.7429(3) 0.2064(3) 0.02550(14) 0.0311(11) Uani d . 1 1 . .
    C C24 0.8064(3) 0.1245(3) 0.03617(14) 0.0294(10) Uani d . 1 1 . .
    C C25 0.8818(3) 0.0975(3) 0.00161(14) 0.0383(11) Uani d . 1 1 . .
    H H25A 0.9247 0.0435 0.0081 0.046 Uiso calc R 1 1 . .
    C C26 0.8929(4) 0.1485(4) -0.04079(15) 0.0486(13) Uani d . 1 1 . .
    H H26A 0.9419 0.1279 -0.0632 0.058 Uiso calc R 1 1 . .
    C C27 0.8327(4) 0.2301(4) -0.05085(16) 0.0530(14) Uani d . 1 1 . .
    H H27A 0.8427 0.2661 -0.0794 0.064 Uiso calc R 1 1 . .
    C C28 0.7575(4) 0.2585(3) -0.01869(15) 0.0463(12) Uani d . 1 1 . .
    H H28 0.7156 0.3128 -0.0261 0.056 Uiso calc R 1 1 . .
    K K1 0.03957(7) 0.53903(6) 0.14969(3) 0.0335(2) Uani d . 1 1 . .
    O O1 -0.12066(19) 0.4278(2) 0.18781(8) 0.0373(7) Uani d . 1 1 . .
    O O2 -0.0500(2) 0.59109(19) 0.24092(9) 0.0443(7) Uani d . 1 1 . .
    O O3 0.1468(2) 0.6590(2) 0.21494(9) 0.0417(8) Uani d . 1 1 . .
    O O4 0.2056(2) 0.6488(2) 0.11633(9) 0.0398(7) Uani d . 1 1 . .
    O O5 0.1262(2) 0.49597(19) 0.05842(8) 0.0378(7) Uani d . 1 1 . .
    O O6 -0.0561(2) 0.40644(18) 0.08827(9) 0.0394(7) Uani d . 1 1 . .
    C C29 -0.1834(3) 0.4796(3) 0.22131(14) 0.0486(12) Uani d . 1 1 . .
    H H29A -0.2346 0.4346 0.2346 0.058 Uiso calc R 1 1 . .
    H H29B -0.2185 0.5342 0.2050 0.058 Uiso calc R 1 1 . .
    C C30 -0.1184(3) 0.5193(3) 0.26089(14) 0.0446(12) Uani d . 1 1 . .
    H H30A -0.1609 0.5503 0.2856 0.054 Uiso calc R 1 1 . .
    H H30B -0.0800 0.4653 0.2759 0.054 Uiso calc R 1 1 . .
    C C31 0.0203(4) 0.6271(3) 0.27595(15) 0.0577(13) Uani d . 1 1 . .
    H H31A 0.0613 0.5722 0.2884 0.069 Uiso calc R 1 1 . .
    H H31B -0.0165 0.6570 0.3029 0.069 Uiso calc R 1 1 . .
    C C32 0.0879(4) 0.7032(3) 0.25261(16) 0.0653(15) Uani d . 1 1 . .
    H H32A 0.0463 0.7568 0.2393 0.078 Uiso calc R 1 1 . .
    H H32B 0.1333 0.7318 0.2768 0.078 Uiso calc R 1 1 . .
    C C33 0.2139(3) 0.7294(3) 0.19290(15) 0.0485(13) Uani d . 1 1 . .
    H H33A 0.2603 0.7564 0.2172 0.058 Uiso calc R 1 1 . .
    H H33B 0.1744 0.7843 0.1794 0.058 Uiso calc R 1 1 . .
    C C34 0.2738(3) 0.6798(3) 0.15356(15) 0.0459(12) Uani d . 1 1 . .
    H H34A 0.3239 0.7262 0.1404 0.055 Uiso calc R 1 1 . .
    H H34B 0.3101 0.6223 0.1665 0.055 Uiso calc R 1 1 . .
    C C35 0.2594(3) 0.6084(3) 0.07566(15) 0.0487(13) Uani d . 1 1 . .
    H H35A 0.3005 0.5516 0.0858 0.058 Uiso calc R 1 1 . .
    H H35B 0.3047 0.6587 0.0620 0.058 Uiso calc R 1 1 . .
    C C36 0.1829(3) 0.5760(3) 0.03834(13) 0.0429(11) Uani d . 1 1 . .
    H H36A 0.1376 0.6312 0.0302 0.051 Uiso calc R 1 1 . .
    H H36B 0.2177 0.5545 0.0090 0.051 Uiso calc R 1 1 . .
    C C37 0.0553(3) 0.4539(3) 0.02498(12) 0.0390(10) Uani d . 1 1 . .
    H H37A 0.0910 0.4309 -0.0039 0.047 Uiso calc R 1 1 . .
    H H37B 0.0053 0.5038 0.0153 0.047 Uiso calc R 1 1 . .
    C C38 0.0032(3) 0.3683(3) 0.04914(13) 0.0419(11) Uani d . 1 1 . .
    H H38A -0.0408 0.3339 0.0261 0.050 Uiso calc R 1 1 . .
    H H38B 0.0535 0.3210 0.0612 0.050 Uiso calc R 1 1 . .
    C C39 -0.1043(3) 0.3312(3) 0.11580(14) 0.0431(11) Uani d . 1 1 . .
    H H39A -0.0533 0.2933 0.1337 0.052 Uiso calc R 1 1 . .
    H H39B -0.1405 0.2856 0.0944 0.052 Uiso calc R 1 1 . .
    C C40 -0.1786(3) 0.3792(3) 0.15067(15) 0.0447(12) Uani d . 1 1 . .
    H H40A -0.2210 0.4275 0.1337 0.054 Uiso calc R 1 1 . .
    H H40B -0.2228 0.3287 0.1649 0.054 Uiso calc R 1 1 . .
    O O7 0.1415(3) 0.3777(3) 0.18754(11) 0.0738(11) Uani d . 1 1 . .
    C C41 0.2195(4) 0.3313(4) 0.16068(19) 0.0842(17) Uani d . 1 1 . .
    H H41A 0.2307 0.3666 0.1303 0.101 Uiso calc R 1 1 . .
    H H41B 0.2011 0.2625 0.1534 0.101 Uiso calc R 1 1 . .
    C C42 0.3122(4) 0.3344(4) 0.19089(17) 0.0776(17) Uani d . 1 1 . .
    H H42A 0.3499 0.3963 0.1861 0.093 Uiso calc R 1 1 . .
    H H42B 0.3569 0.2781 0.1842 0.093 Uiso calc R 1 1 . .
    C C43 0.2681(4) 0.3285(5) 0.24082(18) 0.091(2) Uani d . 1 1 . .
    H H43A 0.2589 0.2595 0.2508 0.110 Uiso calc R 1 1 . .
    H H43B 0.3117 0.3623 0.2642 0.110 Uiso calc R 1 1 . .
    C C44 0.1701(4) 0.3792(4) 0.23591(16) 0.0718(16) Uani d . 1 1 . .
    H H44A 0.1187 0.3456 0.2555 0.086 Uiso calc R 1 1 . .
    H H44B 0.1760 0.4478 0.2471 0.086 Uiso calc R 1 1 . .
    O O8 -0.0901(3) 0.6752(3) 0.11277(14) 0.1021(15) Uani d . 1 1 . .
    C C45 -0.1710(6) 0.7154(5) 0.1368(2) 0.147(3) Uani d . 1 1 . .
    H H45A -0.2255 0.6662 0.1395 0.176 Uiso calc R 1 1 . .
    H H45B -0.1504 0.7345 0.1694 0.176 Uiso calc R 1 1 . .
    C C46 -0.2049(5) 0.7953(5) 0.1129(3) 0.105(2) Uani d . 1 1 . .
    H H46A -0.1686 0.8548 0.1234 0.126 Uiso calc R 1 1 . .
    H H46B -0.2775 0.8049 0.1188 0.126 Uiso calc R 1 1 . .
    C C47 -0.1865(5) 0.7771(4) 0.0613(2) 0.097(2) Uani d . 1 1 . .
    H H47A -0.1581 0.8357 0.0453 0.116 Uiso calc R 1 1 . .
    H H47B -0.2487 0.7568 0.0446 0.116 Uiso calc R 1 1 . .
    C C48 -0.1109(7) 0.6943(6) 0.0635(2) 0.195(5) Uani d . 1 1 . .
    H H48A -0.1387 0.6348 0.0481 0.234 Uiso calc R 1 1 . .
    H H48B -0.0485 0.7131 0.0467 0.234 Uiso calc R 1 1 . .
    O O9 0.1283(5) 1.0242(5) 0.0337(2) 0.074(3) Uani d P 0.561(8) 1 A 1
    C C49 0.1160(9) 1.0277(10) 0.0850(4) 0.048(4) Uani d P 0.561(8) 1 A 1
    H H49A 0.0442 1.0360 0.0934 0.072 Uiso calc PR 0.561(8) 1 A 1
    H H49B 0.1542 1.0835 0.0985 0.072 Uiso calc PR 0.561(8) 1 A 1
    C C50 0.1548(17) 0.9331(15) 0.1044(5) 0.128(7) Uani d P 0.561(8) 1 A 1
    H H50A 0.0989 0.8883 0.1126 0.192 Uiso calc PR 0.561(8) 1 A 1
    H H50B 0.1962 0.9443 0.1333 0.192 Uiso calc PR 0.561(8) 1 A 1
    C C51 0.218(2) 0.892(2) 0.0643(13) 0.118(12) Uani d P 0.561(8) 1 A 1
    H H51A 0.2861 0.8754 0.0757 0.177 Uiso calc PR 0.561(8) 1 A 1
    H H51B 0.1864 0.8316 0.0512 0.177 Uiso calc PR 0.561(8) 1 A 1
    C C52 0.2216(7) 0.9687(8) 0.0283(4) 0.068(3) Uani d P 0.561(8) 1 A 1
    H H52A 0.2262 0.9400 -0.0040 0.102 Uiso calc PR 0.561(8) 1 A 1
    H H52B 0.2805 1.0117 0.0335 0.102 Uiso calc PR 0.561(8) 1 A 1
    O O10 0.0540(11) 0.9506(9) 0.1099(4) 0.112(4) Uani d P 0.439(8) 1 A 2
    C C53 0.095(2) 1.037(3) 0.0972(11) 0.169(16) Uiso d P 0.439(8) 1 A 2
    H H53A 0.1287 1.0707 0.1241 0.254 Uiso calc PR 0.439(8) 1 A 2
    H H53B 0.0461 1.0817 0.0818 0.254 Uiso calc PR 0.439(8) 1 A 2
    C C54 0.1791(13) 0.9867(11) 0.0571(6) 0.056(4) Uiso d P 0.439(8) 1 A 2
    H H54A 0.1578 1.0026 0.0242 0.084 Uiso calc PR 0.439(8) 1 A 2
    H H54B 0.2465 1.0155 0.0623 0.084 Uiso calc PR 0.439(8) 1 A 2
    C C55 0.185(2) 0.872(3) 0.0633(11) 0.066(8) Uani d P 0.439(8) 1 A 2
    H H55A 0.2372 0.8511 0.0860 0.099 Uiso calc PR 0.439(8) 1 A 2
    H H55B 0.1917 0.8368 0.0327 0.099 Uiso calc PR 0.439(8) 1 A 2
    C C56 0.0744(11) 0.8671(12) 0.0848(5) 0.094(5) Uani d P 0.439(8) 1 A 2
    H H56A 0.0251 0.8596 0.0586 0.141 Uiso calc PR 0.439(8) 1 A 2
    H H56B 0.0685 0.8093 0.1060 0.141 Uiso calc PR 0.439(8) 1 A 2
loop_
    _atom_site_aniso_label
    _atom_site_aniso_U_11
    _atom_site_aniso_U_22
    _atom_site_aniso_U_33
    _atom_site_aniso_U_12
    _atom_site_aniso_U_13
    _atom_site_aniso_U_23
    Co1 0.0313(3) 0.0510(4) 0.0348(3) -0.0066(3) 0.0057(3) -0.0050(3)
    C1 0.034(3) 0.052(3) 0.023(2) 0.003(3) 0.0025(19) -0.007(2)
    C2 0.042(3) 0.041(3) 0.041(3) -0.009(2) 0.006(2) -0.003(2)
    C3 0.042(3) 0.039(3) 0.040(3) -0.001(2) 0.003(2) 0.007(2)
    C4 0.029(3) 0.044(3) 0.028(2) -0.007(3) -0.002(2) 0.011(2)
    C5 0.019(3) 0.047(3) 0.028(2) -0.008(2) 0.0011(18) 0.008(2)
    C6 0.021(2) 0.044(3) 0.030(2) -0.0082(19) -0.0003(18) 0.005(2)
    C7 0.028(3) 0.051(3) 0.028(2) -0.008(2) -0.0022(19) 0.005(2)
    C8 0.030(3) 0.047(3) 0.021(2) -0.005(2) 0.0027(18) 0.001(2)
    C9 0.031(3) 0.038(3) 0.035(3) -0.006(2) 0.001(2) 0.001(2)
    C10 0.020(2) 0.039(3) 0.047(3) 0.002(2) 0.000(2) 0.015(2)
    C11 0.028(3) 0.057(3) 0.054(3) -0.008(2) 0.000(2) 0.013(3)
    C12 0.038(3) 0.042(3) 0.084(4) 0.005(2) 0.004(3) 0.013(3)
    C13 0.042(3) 0.056(4) 0.069(3) -0.001(3) 0.012(2) -0.012(3)
    C14 0.041(3) 0.045(3) 0.043(3) 0.002(3) 0.002(2) 0.001(2)
    C15 0.032(2) 0.040(3) 0.035(2) -0.002(2) -0.002(2) 0.003(2)
    C16 0.040(3) 0.073(4) 0.029(3) -0.010(3) 0.007(2) 0.006(2)
    C17 0.035(3) 0.073(4) 0.047(3) -0.002(3) 0.012(2) -0.023(3)
    C18 0.026(3) 0.044(3) 0.060(3) 0.001(2) 0.007(2) -0.010(2)
    C19 0.035(3) 0.030(3) 0.033(3) -0.009(2) 0.001(2) -0.011(2)
    C20 0.022(2) 0.039(3) 0.031(2) -0.006(2) -0.0011(19) -0.006(2)
    C21 0.020(2) 0.027(2) 0.044(2) 0.004(2) 0.0037(19) -0.006(2)
    C22 0.035(3) 0.026(3) 0.051(3) 0.005(2) -0.005(2) -0.001(2)
    C23 0.034(3) 0.028(3) 0.031(3) -0.006(2) 0.001(2) -0.004(2)
    C24 0.028(3) 0.027(3) 0.034(2) -0.008(2) 0.004(2) -0.005(2)
    C25 0.036(3) 0.032(3) 0.047(3) -0.001(2) 0.004(2) -0.002(2)
    C26 0.053(3) 0.058(3) 0.035(3) -0.022(3) 0.015(2) -0.006(3)
    C27 0.069(4) 0.057(4) 0.033(3) -0.025(3) 0.006(3) 0.012(3)
    C28 0.059(4) 0.040(3) 0.040(3) 0.000(3) -0.015(3) 0.009(2)
    K1 0.0288(5) 0.0366(5) 0.0352(5) -0.0008(5) -0.0023(4) -0.0025(4)
    O1 0.0298(17) 0.0412(17) 0.0408(15) -0.0051(15) 0.0016(14) -0.0076(15)
    O2 0.0363(19) 0.0461(19) 0.0506(17) -0.0129(17) 0.0057(16) -0.0120(14)
    O3 0.042(2) 0.041(2) 0.0417(18) -0.0060(16) 0.0012(15) -0.0150(15)
    O4 0.0295(19) 0.0456(19) 0.0441(18) -0.0011(15) 0.0018(15) -0.0061(15)
    O5 0.0342(18) 0.0434(18) 0.0357(15) -0.0048(15) 0.0004(14) 0.0001(14)
    O6 0.0381(19) 0.0425(18) 0.0375(16) 0.0005(16) 0.0042(14) -0.0034(14)
    C29 0.048(3) 0.049(3) 0.049(3) -0.009(3) 0.017(3) 0.001(2)
    C30 0.034(3) 0.051(3) 0.049(3) 0.000(3) 0.005(2) -0.012(2)
    C31 0.051(3) 0.073(3) 0.049(3) -0.012(3) 0.017(3) -0.034(3)
    C32 0.052(4) 0.074(4) 0.070(4) -0.007(3) -0.002(3) -0.037(3)
    C33 0.041(3) 0.052(3) 0.052(3) -0.018(3) -0.015(3) 0.002(3)
    C34 0.034(3) 0.047(3) 0.057(3) -0.008(2) -0.001(3) -0.004(3)
    C35 0.034(3) 0.054(3) 0.059(3) -0.005(2) 0.017(2) 0.002(2)
    C36 0.043(3) 0.046(3) 0.039(2) 0.002(3) 0.014(2) 0.005(2)
    C37 0.040(3) 0.045(3) 0.031(2) 0.006(2) 0.002(2) -0.005(2)
    C38 0.032(3) 0.044(3) 0.049(3) 0.000(2) -0.007(2) -0.009(2)
    C39 0.036(3) 0.041(3) 0.052(3) -0.013(2) -0.008(2) -0.010(3)
    C40 0.028(3) 0.050(3) 0.055(3) -0.006(2) -0.002(2) 0.008(2)
    O7 0.066(3) 0.109(3) 0.046(2) 0.044(2) -0.0049(19) 0.0008(19)
    C41 0.093(5) 0.103(5) 0.056(3) 0.030(4) 0.005(4) -0.007(4)
    C42 0.045(4) 0.130(5) 0.058(3) 0.021(3) 0.001(3) -0.034(4)
    C43 0.072(5) 0.139(6) 0.063(4) 0.047(4) -0.010(3) -0.012(4)
    C44 0.068(4) 0.100(4) 0.048(3) 0.011(3) -0.007(3) 0.005(3)
    O8 0.105(3) 0.132(3) 0.069(3) 0.091(3) 0.007(2) 0.018(3)
    C45 0.210(9) 0.127(7) 0.104(6) 0.107(6) 0.051(6) 0.044(5)
    C46 0.086(5) 0.091(5) 0.138(7) 0.039(4) 0.013(5) 0.004(5)
    C47 0.152(7) 0.091(5) 0.049(4) 0.045(4) -0.031(4) 0.007(3)
    C48 0.290(11) 0.207(9) 0.088(6) 0.195(8) 0.016(6) 0.016(5)
    O9 0.074(6) 0.076(5) 0.072(5) 0.019(4) -0.012(4) -0.008(4)
    C49 0.048(7) 0.058(8) 0.037(6) -0.015(6) 0.028(5) -0.006(6)
    C50 0.148(19) 0.148(17) 0.088(11) -0.058(15) -0.015(11) 0.071(12)
    C51 0.10(2) 0.035(11) 0.22(2) -0.012(13) -0.087(19) -0.002(13)
    C52 0.056(8) 0.058(8) 0.091(8) 0.022(6) -0.034(6) -0.015(7)
    O10 0.106(11) 0.084(8) 0.146(9) 0.006(8) 0.012(8) -0.025(7)
    C55 0.067(18) 0.07(2) 0.059(12) -0.014(12) -0.012(10) 0.020(10)
    C56 0.059(12) 0.105(14) 0.119(12) -0.023(10) 0.007(9) -0.018(10)
_geom_special_details
;
All e.s.d.'s (except the e.s.d. in the dihedral angle between two l.s. planes)
are estimated using the full covariance matrix. The cell e.s.d.'s are taken
into account individually in the estimation of e.s.d.'s in distances, angles
and torsion angles; correlations between e.s.d.'s in cell parameters are only
used when they are defined by crystal symmetry. An approximate (isotropic)
treatment of cell e.s.d.'s is used for estimating e.s.d.'s involving l.s.
planes.
;
loop_
    _geom_bond_atom_site_label_1
    _geom_bond_atom_site_label_2
    _geom_bond_site_symmetry_2
    _geom_bond_distance
    _geom_bond_publ_flag
    Co1 C1 . 2.142(4) ?
    Co1 C2 . 1.997(4) ?
    Co1 C3 . 1.967(4) ?
    Co1 C4 . 2.104(4) ?
    Co1 C15 . 2.105(4) ?
    Co1 C16 . 1.956(4) ?
    Co1 C17 . 1.993(4) ?
    Co1 C18 . 2.103(4) ?
    C1 C2 . 1.393(5) ?
    C1 C6 . 1.458(5) ?
    C1 H1A . 0.9800 ?
    C2 C3 . 1.415(5) ?
    C2 H2A . 0.9800 ?
    C3 C4 . 1.415(5) ?
    C3 H3A . 0.9800 ?
    C4 C5 . 1.459(5) ?
    C4 H4A . 0.9800 ?
    C5 C8 . 1.367(5) ?
    C5 C6 . 1.439(5) ?
    C6 C7 . 1.368(5) ?
    C7 C10 . 1.406(5) ?
    C7 H7A . 0.9300 ?
    C8 C9 . 1.398(5) ?
    C8 H8A . 0.9300 ?
    C9 C14 . 1.402(5) ?
    C9 C10 . 1.424(5) ?
    C10 C11 . 1.404(5) ?
    C11 C12 . 1.365(5) ?
    C11 H11 . 0.9300 ?
    C12 C13 . 1.392(5) ?
    C12 H12A . 0.9300 ?
    C13 C14 . 1.370(5) ?
    C13 H13A . 0.9300 ?
    C14 H14A . 0.9300 ?
    C15 C16 . 1.416(5) ?
    C15 C20 . 1.448(5) ?
    C15 H15A . 0.9800 ?
    C16 C17 . 1.375(5) ?
    C16 H16A . 0.9800 ?
    C17 C18 . 1.417(5) ?
    C17 H17A . 0.9800 ?
    C18 C19 . 1.436(5) ?
    C18 H18A . 0.9800 ?
    C19 C22 . 1.377(5) ?
    C19 C20 . 1.441(5) ?
    C20 C21 . 1.368(4) ?
    C21 C24 . 1.414(5) ?
    C21 H21A . 0.9300 ?
    C22 C23 . 1.409(5) ?
    C22 H22A . 0.9300 ?
    C23 C24 . 1.403(5) ?
    C23 C28 . 1.413(5) ?
    C24 C25 . 1.414(5) ?
    C25 C26 . 1.358(5) ?
    C25 H25A . 0.9300 ?
    C26 C27 . 1.372(6) ?
    C26 H26A . 0.9300 ?
    C27 C28 . 1.374(6) ?
    C27 H27A . 0.9300 ?
    C28 H28 . 0.9300 ?
    K1 O8 . 2.683(3) ?
    K1 O7 . 2.738(3) ?
    K1 O6 . 2.746(2) ?
    K1 O1 . 2.770(3) ?
    K1 O4 . 2.771(3) ?
    K1 O3 . 2.782(3) ?
    K1 O5 . 2.811(2) ?
    K1 O2 . 2.853(3) ?
    O1 C40 . 1.426(4) ?
    O1 C29 . 1.413(4) ?
    O2 C30 . 1.420(4) ?
    O2 C31 . 1.414(4) ?
    O3 C32 . 1.418(4) ?
    O3 C33 . 1.420(4) ?
    O4 C34 . 1.419(4) ?
    O4 C35 . 1.426(4) ?
    O5 C36 . 1.413(4) ?
    O5 C37 . 1.419(4) ?
    O6 C38 . 1.419(4) ?
    O6 C39 . 1.406(4) ?
    C29 C30 . 1.477(5) ?
    C29 H29A . 0.9700 ?
    C29 H29B . 0.9700 ?
    C30 H30A . 0.9700 ?
    C30 H30B . 0.9700 ?
    C31 C32 . 1.491(5) ?
    C31 H31A . 0.9700 ?
    C31 H31B . 0.9700 ?
    C32 H32A . 0.9700 ?
    C32 H32B . 0.9700 ?
    C33 C34 . 1.490(5) ?
    C33 H33A . 0.9700 ?
    C33 H33B . 0.9700 ?
    C34 H34A . 0.9700 ?
    C34 H34B . 0.9700 ?
    C35 C36 . 1.495(5) ?
    C35 H35A . 0.9700 ?
    C35 H35B . 0.9700 ?
    C36 H36A . 0.9700 ?
    C36 H36B . 0.9700 ?
    C37 C38 . 1.487(4) ?
    C37 H37A . 0.9700 ?
    C37 H37B . 0.9700 ?
    C38 H38A . 0.9700 ?
    C38 H38B . 0.9700 ?
    C39 C40 . 1.506(5) ?
    C39 H39A . 0.9700 ?
    C39 H39B . 0.9700 ?
    C40 H40A . 0.9700 ?
    C40 H40B . 0.9700 ?
    O7 C44 . 1.382(4) ?
    O7 C41 . 1.401(5) ?
    C41 C42 . 1.468(6) ?
    C41 H41A . 0.9700 ?
    C41 H41B . 0.9700 ?
    C42 C43 . 1.490(6) ?
    C42 H42A . 0.9700 ?
    C42 H42B . 0.9700 ?
    C43 C44 . 1.453(6) ?
    C43 H43A . 0.9700 ?
    C43 H43B . 0.9700 ?
    C44 H44A . 0.9700 ?
    C44 H44B . 0.9700 ?
    O8 C45 . 1.356(6) ?
    O8 C48 . 1.405(6) ?
    C45 C46 . 1.329(6) ?
    C45 H45A . 0.9700 ?
    C45 H45B . 0.9700 ?
    C46 C47 . 1.460(6) ?
    C46 H46A . 0.9700 ?
    C46 H46B . 0.9700 ?
    C47 C48 . 1.482(7) ?
    C47 H47A . 0.9700 ?
    C47 H47B . 0.9700 ?
    C48 H48A . 0.9700 ?
    C48 H48B . 0.9700 ?
    O9 C49 . 1.422(13) ?
    O9 C52 . 1.433(11) ?
    C49 C50 . 1.46(2) ?
    C49 H49A . 0.9700 ?
    C49 H49B . 0.9700 ?
    C50 C51 . 1.48(4) ?
    C50 H50A . 0.9700 ?
    C50 H50B . 0.9700 ?
    C51 C52 . 1.43(3) ?
    C51 H51A . 0.9700 ?
    C51 H51B . 0.9700 ?
    C52 H52A . 0.9700 ?
    C52 H52B . 0.9700 ?
    O10 C53 . 1.32(3) ?
    O10 C56 . 1.340(16) ?
    C53 C54 . 1.69(3) ?
    C53 H53A . 0.9700 ?
    C53 H53B . 0.9700 ?
    C54 C55 . 1.54(4) ?
    C54 H54A . 0.9700 ?
    C54 H54B . 0.9700 ?
    C55 C56 . 1.56(3) ?
    C55 H55A . 0.9700 ?
    C55 H55B . 0.9700 ?
    C56 H56A . 0.9700 ?
    C56 H56B . 0.9700 ?
loop_
    _geom_angle_atom_site_label_1
    _geom_angle_atom_site_label_2
    _geom_angle_atom_site_label_3
    _geom_angle_site_symmetry_1
    _geom_angle_site_symmetry_3
    _geom_angle
    _geom_angle_publ_flag
    C16 Co1 C3 . . 164.10(19) ?
    C16 Co1 C17 . . 40.74(16) ?
    C3 Co1 C17 . . 127.3(2) ?
    C16 Co1 C2 . . 127.78(16) ?
    C3 Co1 C2 . . 41.83(14) ?
    C17 Co1 C2 . . 118.14(17) ?
    C16 Co1 C18 . . 71.10(17) ?
    C3 Co1 C18 . . 105.48(17) ?
    C17 Co1 C18 . . 40.36(15) ?
    C2 Co1 C18 . . 128.11(17) ?
    C16 Co1 C4 . . 155.38(18) ?
    C3 Co1 C4 . . 40.52(14) ?
    C17 Co1 C4 . . 150.03(18) ?
    C2 Co1 C4 . . 71.89(16) ?
    C18 Co1 C4 . . 110.26(16) ?
    C16 Co1 C15 . . 40.61(15) ?
    C3 Co1 C15 . . 155.14(16) ?
    C17 Co1 C15 . . 71.30(16) ?
    C2 Co1 C15 . . 150.74(17) ?
    C18 Co1 C15 . . 78.04(16) ?
    C4 Co1 C15 . . 114.81(15) ?
    C16 Co1 C1 . . 107.61(16) ?
    C3 Co1 C1 . . 70.99(15) ?
    C17 Co1 C1 . . 128.51(17) ?
    C2 Co1 C1 . . 39.14(14) ?
    C18 Co1 C1 . . 163.30(15) ?
    C4 Co1 C1 . . 78.10(13) ?
    C15 Co1 C1 . . 112.28(16) ?
    C2 C1 C6 . . 120.6(3) ?
    C2 C1 Co1 . . 64.8(2) ?
    C6 C1 Co1 . . 101.1(2) ?
    C2 C1 H1A . . 118.4 ?
    C6 C1 H1A . . 118.4 ?
    Co1 C1 H1A . . 118.4 ?
    C1 C2 C3 . . 116.7(4) ?
    C1 C2 Co1 . . 76.1(3) ?
    C3 C2 Co1 . . 68.0(2) ?
    C1 C2 H2A . . 121.6 ?
    C3 C2 H2A . . 121.6 ?
    Co1 C2 H2A . . 121.6 ?
    C4 C3 C2 . . 116.6(4) ?
    C4 C3 Co1 . . 74.9(2) ?
    C2 C3 Co1 . . 70.2(2) ?
    C4 C3 H3A . . 121.6 ?
    C2 C3 H3A . . 121.6 ?
    Co1 C3 H3A . . 121.6 ?
    C3 C4 C5 . . 121.2(3) ?
    C3 C4 Co1 . . 64.6(2) ?
    C5 C4 Co1 . . 102.1(2) ?
    C3 C4 H4A . . 118.1 ?
    C5 C4 H4A . . 118.1 ?
    Co1 C4 H4A . . 118.1 ?
    C8 C5 C6 . . 119.5(4) ?
    C8 C5 C4 . . 126.2(3) ?
    C6 C5 C4 . . 114.3(3) ?
    C7 C6 C5 . . 118.7(3) ?
    C7 C6 C1 . . 125.4(3) ?
    C5 C6 C1 . . 115.8(4) ?
    C6 C7 C10 . . 122.0(3) ?
    C6 C7 H7A . . 119.0 ?
    C10 C7 H7A . . 119.0 ?
    C5 C8 C9 . . 122.4(3) ?
    C5 C8 H8A . . 118.8 ?
    C9 C8 H8A . . 118.8 ?
    C8 C9 C14 . . 122.6(3) ?
    C8 C9 C10 . . 118.2(3) ?
    C14 C9 C10 . . 119.2(4) ?
    C11 C10 C7 . . 122.4(4) ?
    C11 C10 C9 . . 118.2(4) ?
    C7 C10 C9 . . 119.2(3) ?
    C12 C11 C10 . . 121.6(4) ?
    C12 C11 H11 . . 119.2 ?
    C10 C11 H11 . . 119.2 ?
    C11 C12 C13 . . 119.5(4) ?
    C11 C12 H12A . . 120.3 ?
    C13 C12 H12A . . 120.3 ?
    C14 C13 C12 . . 121.1(4) ?
    C14 C13 H13A . . 119.5 ?
    C12 C13 H13A . . 119.5 ?
    C13 C14 C9 . . 120.2(4) ?
    C13 C14 H14A . . 119.9 ?
    C9 C14 H14A . . 119.9 ?
    C16 C15 C20 . . 120.2(4) ?
    C16 C15 Co1 . . 64.0(2) ?
    C20 C15 Co1 . . 102.5(2) ?
    C16 C15 H15A . . 118.5 ?
    C20 C15 H15A . . 118.5 ?
    Co1 C15 H15A . . 118.5 ?
    C17 C16 C15 . . 117.8(4) ?
    C17 C16 Co1 . . 71.1(3) ?
    C15 C16 Co1 . . 75.3(2) ?
    C17 C16 H16A . . 121.1 ?
    C15 C16 H16A . . 121.1 ?
    Co1 C16 H16A . . 121.1 ?
    C16 C17 C18 . . 115.7(4) ?
    C16 C17 Co1 . . 68.2(3) ?
    C18 C17 Co1 . . 74.0(3) ?
    C16 C17 H17A . . 122.0 ?
    C18 C17 H17A . . 122.0 ?
    Co1 C17 H17A . . 122.0 ?
    C17 C18 C19 . . 120.9(4) ?
    C17 C18 Co1 . . 65.6(3) ?
    C19 C18 Co1 . . 102.1(3) ?
    C17 C18 H18A . . 118.0 ?
    C19 C18 H18A . . 118.0 ?
    Co1 C18 H18A . . 118.0 ?
    C22 C19 C18 . . 126.1(4) ?
    C22 C19 C20 . . 118.7(4) ?
    C18 C19 C20 . . 115.1(4) ?
    C21 C20 C19 . . 119.1(4) ?
    C21 C20 C15 . . 126.4(4) ?
    C19 C20 C15 . . 114.4(3) ?
    C20 C21 C24 . . 122.2(4) ?
    C20 C21 H21A . . 118.9 ?
    C24 C21 H21A . . 118.9 ?
    C19 C22 C23 . . 122.1(4) ?
    C19 C22 H22A . . 118.9 ?
    C23 C22 H22A . . 118.9 ?
    C24 C23 C22 . . 119.1(4) ?
    C24 C23 C28 . . 119.0(4) ?
    C22 C23 C28 . . 121.9(4) ?
    C23 C24 C25 . . 118.0(4) ?
    C23 C24 C21 . . 118.8(4) ?
    C25 C24 C21 . . 123.2(4) ?
    C26 C25 C24 . . 121.5(4) ?
    C26 C25 H25A . . 119.2 ?
    C24 C25 H25A . . 119.2 ?
    C25 C26 C27 . . 120.7(4) ?
    C25 C26 H26A . . 119.7 ?
    C27 C26 H26A . . 119.7 ?
    C26 C27 C28 . . 119.9(4) ?
    C26 C27 H27A . . 120.0 ?
    C28 C27 H27A . . 120.0 ?
    C27 C28 C23 . . 120.9(4) ?
    C27 C28 H28 . . 119.6 ?
    C23 C28 H28 . . 119.6 ?
    O8 K1 O7 . . 169.58(13) ?
    O8 K1 O6 . . 85.30(11) ?
    O7 K1 O6 . . 86.94(9) ?
    O8 K1 O1 . . 91.78(11) ?
    O7 K1 O1 . . 78.47(9) ?
    O6 K1 O1 . . 62.88(8) ?
    O8 K1 O4 . . 90.50(11) ?
    O7 K1 O4 . . 99.38(9) ?
    O6 K1 O4 . . 119.50(8) ?
    O1 K1 O4 . . 176.85(8) ?
    O8 K1 O3 . . 99.82(11) ?
    O7 K1 O3 . . 87.94(9) ?
    O6 K1 O3 . . 174.87(8) ?
    O1 K1 O3 . . 116.37(8) ?
    O4 K1 O3 . . 61.05(8) ?
    O8 K1 O5 . . 93.11(10) ?
    O7 K1 O5 . . 89.04(9) ?
    O6 K1 O5 . . 60.12(8) ?
    O1 K1 O5 . . 122.08(8) ?
    O4 K1 O5 . . 59.92(8) ?
    O3 K1 O5 . . 119.43(9) ?
    O8 K1 O2 . . 84.79(10) ?
    O7 K1 O2 . . 93.24(9) ?
    O6 K1 O2 . . 120.77(9) ?
    O1 K1 O2 . . 59.27(8) ?
    O4 K1 O2 . . 118.82(8) ?
    O3 K1 O2 . . 59.92(8) ?
    O5 K1 O2 . . 177.58(8) ?
    O8 K1 C39 . . 95.71(12) ?
    O7 K1 C39 . . 74.66(11) ?
    O6 K1 C39 . . 22.42(7) ?
    O1 K1 C39 . . 42.80(8) ?
    O4 K1 C39 . . 139.04(9) ?
    O3 K1 C39 . . 154.63(9) ?
    O5 K1 C39 . . 79.30(9) ?
    O2 K1 C39 . . 102.07(9) ?
    C29 O1 C40 . . 112.5(3) ?
    C29 O1 K1 . . 114.9(2) ?
    C40 O1 K1 . . 111.9(2) ?
    C31 O2 C30 . . 111.9(3) ?
    C31 O2 K1 . . 114.6(2) ?
    C30 O2 K1 . . 115.6(2) ?
    C32 O3 C33 . . 111.7(3) ?
    C32 O3 K1 . . 116.0(2) ?
    C33 O3 K1 . . 114.6(2) ?
    C34 O4 C35 . . 111.5(3) ?
    C34 O4 K1 . . 114.0(2) ?
    C35 O4 K1 . . 116.4(2) ?
    C36 O5 C37 . . 112.8(3) ?
    C36 O5 K1 . . 113.8(2) ?
    C37 O5 K1 . . 113.4(2) ?
    C39 O6 C38 . . 113.3(3) ?
    C39 O6 K1 . . 109.4(2) ?
    C38 O6 K1 . . 116.8(2) ?
    O1 C29 C30 . . 108.9(3) ?
    O1 C29 H29A . . 109.9 ?
    C30 C29 H29A . . 109.9 ?
    O1 C29 H29B . . 109.9 ?
    C30 C29 H29B . . 109.9 ?
    H29A C29 H29B . . 108.3 ?
    O2 C30 C29 . . 108.5(3) ?
    O2 C30 H30A . . 110.0 ?
    C29 C30 H30A . . 110.0 ?
    O2 C30 H30B . . 110.0 ?
    C29 C30 H30B . . 110.0 ?
    H30A C30 H30B . . 108.4 ?
    O2 C31 C32 . . 108.8(4) ?
    O2 C31 H31A . . 109.9 ?
    C32 C31 H31A . . 109.9 ?
    O2 C31 H31B . . 109.9 ?
    C32 C31 H31B . . 109.9 ?
    H31A C31 H31B . . 108.3 ?
    O3 C32 C31 . . 110.5(3) ?
    O3 C32 H32A . . 109.5 ?
    C31 C32 H32A . . 109.5 ?
    O3 C32 H32B . . 109.5 ?
    C31 C32 H32B . . 109.5 ?
    H32A C32 H32B . . 108.1 ?
    O3 C33 C34 . . 109.8(3) ?
    O3 C33 H33A . . 109.7 ?
    C34 C33 H33A . . 109.7 ?
    O3 C33 H33B . . 109.7 ?
    C34 C33 H33B . . 109.7 ?
    H33A C33 H33B . . 108.2 ?
    O4 C34 C33 . . 108.9(3) ?
    O4 C34 H34A . . 109.9 ?
    C33 C34 H34A . . 109.9 ?
    O4 C34 H34B . . 109.9 ?
    C33 C34 H34B . . 109.9 ?
    H34A C34 H34B . . 108.3 ?
    O4 C35 C36 . . 108.6(3) ?
    O4 C35 H35A . . 110.0 ?
    C36 C35 H35A . . 110.0 ?
    O4 C35 H35B . . 110.0 ?
    C36 C35 H35B . . 110.0 ?
    H35A C35 H35B . . 108.4 ?
    O5 C36 C35 . . 107.5(3) ?
    O5 C36 H36A . . 110.2 ?
    C35 C36 H36A . . 110.2 ?
    O5 C36 H36B . . 110.2 ?
    C35 C36 H36B . . 110.2 ?
    H36A C36 H36B . . 108.5 ?
    O5 C37 C38 . . 108.2(3) ?
    O5 C37 H37A . . 110.1 ?
    C38 C37 H37A . . 110.1 ?
    O5 C37 H37B . . 110.1 ?
    C38 C37 H37B . . 110.1 ?
    H37A C37 H37B . . 108.4 ?
    O6 C38 C37 . . 108.2(3) ?
    O6 C38 H38A . . 110.1 ?
    C37 C38 H38A . . 110.1 ?
    O6 C38 H38B . . 110.1 ?
    C37 C38 H38B . . 110.1 ?
    H38A C38 H38B . . 108.4 ?
    O6 C39 C40 . . 109.1(3) ?
    O6 C39 K1 . . 48.14(16) ?
    C40 C39 K1 . . 80.6(2) ?
    O6 C39 H39A . . 109.9 ?
    C40 C39 H39A . . 109.9 ?
    K1 C39 H39A . . 84.9 ?
    O6 C39 H39B . . 109.9 ?
    C40 C39 H39B . . 109.9 ?
    K1 C39 H39B . . 157.9 ?
    H39A C39 H39B . . 108.3 ?
    O1 C40 C39 . . 108.0(3) ?
    O1 C40 H40A . . 110.1 ?
    C39 C40 H40A . . 110.1 ?
    O1 C40 H40B . . 110.1 ?
    C39 C40 H40B . . 110.1 ?
    H40A C40 H40B . . 108.4 ?
    C44 O7 C41 . . 108.5(4) ?
    C44 O7 K1 . . 119.1(3) ?
    C41 O7 K1 . . 120.0(3) ?
    O7 C41 C42 . . 106.7(4) ?
    O7 C41 H41A . . 110.4 ?
    C42 C41 H41A . . 110.4 ?
    O7 C41 H41B . . 110.4 ?
    C42 C41 H41B . . 110.4 ?
    H41A C41 H41B . . 108.6 ?
    C41 C42 C43 . . 101.6(4) ?
    C41 C42 H42A . . 111.4 ?
    C43 C42 H42A . . 111.4 ?
    C41 C42 H42B . . 111.4 ?
    C43 C42 H42B . . 111.4 ?
    H42A C42 H42B . . 109.3 ?
    C44 C43 C42 . . 103.2(4) ?
    C44 C43 H43A . . 111.1 ?
    C42 C43 H43A . . 111.1 ?
    C44 C43 H43B . . 111.1 ?
    C42 C43 H43B . . 111.1 ?
    H43A C43 H43B . . 109.1 ?
    O7 C44 C43 . . 108.7(4) ?
    O7 C44 H44A . . 110.0 ?
    C43 C44 H44A . . 110.0 ?
    O7 C44 H44B . . 110.0 ?
    C43 C44 H44B . . 110.0 ?
    H44A C44 H44B . . 108.3 ?
    C45 O8 C48 . . 104.4(5) ?
    C45 O8 K1 . . 125.1(4) ?
    C48 O8 K1 . . 127.6(4) ?
    C46 C45 O8 . . 109.6(6) ?
    C46 C45 H45A . . 109.8 ?
    O8 C45 H45A . . 109.8 ?
    C46 C45 H45B . . 109.8 ?
    O8 C45 H45B . . 109.8 ?
    H45A C45 H45B . . 108.2 ?
    C45 C46 C47 . . 107.0(5) ?
    C45 C46 H46A . . 110.3 ?
    C47 C46 H46A . . 110.3 ?
    C45 C46 H46B . . 110.3 ?
    C47 C46 H46B . . 110.3 ?
    H46A C46 H46B . . 108.6 ?
    C46 C47 C48 . . 101.1(5) ?
    C46 C47 H47A . . 111.5 ?
    C48 C47 H47A . . 111.5 ?
    C46 C47 H47B . . 111.5 ?
    C48 C47 H47B . . 111.5 ?
    H47A C47 H47B . . 109.4 ?
    O8 C48 C47 . . 107.7(5) ?
    O8 C48 H48A . . 110.2 ?
    C47 C48 H48A . . 110.2 ?
    O8 C48 H48B . . 110.2 ?
    C47 C48 H48B . . 110.2 ?
    H48A C48 H48B . . 108.5 ?
    C49 O9 C52 . . 102.5(8) ?
    O9 C49 C50 . . 107.1(12) ?
    O9 C49 H49A . . 110.3 ?
    C50 C49 H49A . . 110.3 ?
    O9 C49 H49B . . 110.3 ?
    C50 C49 H49B . . 110.3 ?
    H49A C49 H49B . . 108.5 ?
    C49 C50 C51 . . 104.1(17) ?
    C49 C50 H50A . . 110.9 ?
    C51 C50 H50A . . 110.9 ?
    C49 C50 H50B . . 110.9 ?
    C51 C50 H50B . . 110.9 ?
    H50A C50 H50B . . 109.0 ?
    C52 C51 C50 . . 105(2) ?
    C52 C51 H51A . . 110.7 ?
    C50 C51 H51A . . 110.7 ?
    C52 C51 H51B . . 110.7 ?
    C50 C51 H51B . . 110.7 ?
    H51A C51 H51B . . 108.8 ?
    C51 C52 O9 . . 105.7(17) ?
    C51 C52 H52A . . 110.6 ?
    O9 C52 H52A . . 110.6 ?
    C51 C52 H52B . . 110.6 ?
    O9 C52 H52B . . 110.6 ?
    H52A C52 H52B . . 108.7 ?
    C53 O10 C56 . . 120.7(16) ?
    O10 C53 C54 . . 95.1(19) ?
    O10 C53 H53A . . 112.7 ?
    C54 C53 H53A . . 112.7 ?
    O10 C53 H53B . . 112.7 ?
    C54 C53 H53B . . 112.7 ?
    H53A C53 H53B . . 110.2 ?
    C55 C54 C53 . . 111(2) ?
    C55 C54 H54A . . 109.5 ?
    C53 C54 H54A . . 109.5 ?
    C55 C54 H54B . . 109.5 ?
    C53 C54 H54B . . 109.5 ?
    H54A C54 H54B . . 108.1 ?
    C54 C55 C56 . . 92(2) ?
    C54 C55 H55A . . 113.2 ?
    C56 C55 H55A . . 113.2 ?
    C54 C55 H55B . . 113.2 ?
    C56 C55 H55B . . 113.2 ?
    H55A C55 H55B . . 110.6 ?
    O10 C56 C55 . . 110.1(16) ?
    O10 C56 H56A . . 109.7 ?
    C55 C56 H56A . . 109.7 ?
    O10 C56 H56B . . 109.7 ?
    C55 C56 H56B . . 109.7 ?
    H56A C56 H56B . . 108.2 ?
loop_
    _geom_torsion_atom_site_label_1
    _geom_torsion_atom_site_label_2
    _geom_torsion_atom_site_label_3
    _geom_torsion_atom_site_label_4
    _geom_torsion_site_symmetry_1
    _geom_torsion_site_symmetry_2
    _geom_torsion_site_symmetry_3
    _geom_torsion_site_symmetry_4
    _geom_torsion
    _geom_torsion_publ_flag
    C1 C2 C3 C4 . . . . 0.3(6) ?
    C6 C1 C2 C3 . . . . -32.1(5) ?
    C2 C3 C4 C5 . . . . 30.9(6) ?
    Co1 C1 C2 C3 . . . . 56.2(3) ?
    Co1 C2 C3 C4 . . . . 60.7(3) ?
    C1 C2 C3 Co1 . . . . -60.4(3) ?
    C2 C3 C4 Co1 . . . . -58.2(3) ?
    C6 C1 C2 Co1 . . . . -88.2(3) ?
    Co1 C3 C4 C5 . . . . 89.1(4) ?
    C2 C1 C6 C5 . . . . 32.8(5) ?
    C3 C4 C5 C6 . . . . -29.3(5) ?
    C2 C1 C6 C7 . . . . -150.6(4) ?
    C3 C4 C5 C8 . . . . 151.3(4) ?
    C4 C5 C6 C1 . . . . -2.0(5) ?
    C8 C5 C6 C7 . . . . 0.6(5) ?
    C4 C5 C6 C7 . . . . -178.9(3) ?
    C8 C5 C6 C1 . . . . 177.4(3) ?
    C5 C6 C7 C10 . . . . -0.4(5) ?
    C1 C6 C7 C10 . . . . -177.0(4) ?
    C6 C5 C8 C9 . . . . -0.5(6) ?
    C4 C5 C8 C9 . . . . 178.9(4) ?
    C5 C8 C9 C14 . . . . -179.6(4) ?
    C5 C8 C9 C10 . . . . 0.2(6) ?
    C6 C7 C10 C11 . . . . -175.8(4) ?
    C6 C7 C10 C9 . . . . 0.2(6) ?
    C8 C9 C10 C11 . . . . 176.1(4) ?
    C14 C9 C10 C11 . . . . -4.0(6) ?
    C8 C9 C10 C7 . . . . -0.1(6) ?
    C14 C9 C10 C7 . . . . 179.8(4) ?
    C7 C10 C11 C12 . . . . 179.0(4) ?
    C9 C10 C11 C12 . . . . 3.0(6) ?
    C10 C11 C12 C13 . . . . 0.4(6) ?
    C11 C12 C13 C14 . . . . -2.9(6) ?
    C12 C13 C14 C9 . . . . 1.8(7) ?
    C8 C9 C14 C13 . . . . -178.4(4) ?
    C10 C9 C14 C13 . . . . 1.7(6) ?
    C15 C16 C17 C18 . . . . 2.5(6) ?
    C20 C15 C16 C17 . . . . 30.8(6) ?
    C16 C17 C18 C19 . . . . -34.3(6) ?
    Co1 C15 C16 C17 . . . . -58.9(4) ?
    Co1 C16 C17 C18 . . . . -58.6(4) ?
    C15 C16 C17 Co1 . . . . 61.1(3) ?
    C16 C17 C18 Co1 . . . . 55.5(3) ?
    C20 C15 C16 Co1 . . . . 89.7(3) ?
    Co1 C17 C18 C19 . . . . -89.8(4) ?
    C16 C15 C20 C19 . . . . -32.2(5) ?
    C17 C18 C19 C20 . . . . 31.7(5) ?
    C16 C15 C20 C21 . . . . 150.7(4) ?
    C17 C18 C19 C22 . . . . -149.9(4) ?
    C18 C19 C20 C15 . . . . 1.5(5) ?
    C22 C19 C20 C21 . . . . 0.4(5) ?
    C18 C19 C20 C21 . . . . 178.8(3) ?
    C22 C19 C20 C15 . . . . -177.0(3) ?
    C19 C20 C21 C24 . . . . -1.2(6) ?
    C15 C20 C21 C24 . . . . 175.8(3) ?
    C18 C19 C22 C23 . . . . -178.4(4) ?
    C20 C19 C22 C23 . . . . -0.1(6) ?
    C19 C22 C23 C24 . . . . 0.7(6) ?
    C19 C22 C23 C28 . . . . -177.6(4) ?
    C22 C23 C24 C25 . . . . -179.0(4) ?
    C28 C23 C24 C25 . . . . -0.6(5) ?
    C22 C23 C24 C21 . . . . -1.5(5) ?
    C28 C23 C24 C21 . . . . 176.9(4) ?
    C20 C21 C24 C23 . . . . 1.8(6) ?
    C20 C21 C24 C25 . . . . 179.2(4) ?
    C23 C24 C25 C26 . . . . -0.1(6) ?
    C21 C24 C25 C26 . . . . -177.6(4) ?
    C24 C25 C26 C27 . . . . 1.7(6) ?
    C25 C26 C27 C28 . . . . -2.5(7) ?
    C26 C27 C28 C23 . . . . 1.8(7) ?
    C24 C23 C28 C27 . . . . -0.2(6) ?
    C22 C23 C28 C27 . . . . 178.2(4) ?
    C40 O1 C29 C30 . . . . 174.6(3) ?
    C31 O2 C30 C29 . . . . -175.5(3) ?
    O1 C29 C30 O2 . . . . 64.4(4) ?
    C30 O2 C31 C32 . . . . -178.9(3) ?
    C33 O3 C32 C31 . . . . -178.5(4) ?
    O2 C31 C32 O3 . . . . -63.1(5) ?
    C32 O3 C33 C34 . . . . -179.8(3) ?
    C35 O4 C34 C33 . . . . 175.0(3) ?
    O3 C33 C34 O4 . . . . 64.6(4) ?
    C34 O4 C35 C36 . . . . 179.2(3) ?
    C37 O5 C36 C35 . . . . -175.9(3) ?
    O4 C35 C36 O5 . . . . -65.6(4) ?
    C36 O5 C37 C38 . . . . 177.8(3) ?
    C39 O6 C38 C37 . . . . -176.4(3) ?
    O5 C37 C38 O6 . . . . 65.3(4) ?
    C38 O6 C39 C40 . . . . -170.6(3) ?
    C29 O1 C40 C39 . . . . 177.1(3) ?
    O6 C39 C40 O1 . . . . -72.0(4) ?
    C44 O7 C41 C42 . . . . -18.9(6) ?
    O7 C41 C42 C43 . . . . 31.5(6) ?
    C41 C42 C43 C44 . . . . -31.8(6) ?
    C41 O7 C44 C43 . . . . -2.3(6) ?
    C42 C43 C44 O7 . . . . 22.0(6) ?
    C48 O8 C45 C46 . . . . -32.4(8) ?
    O8 C45 C46 C47 . . . . 31.7(9) ?
    C45 C46 C47 C48 . . . . -17.0(8) ?
    C45 O8 C48 C47 . . . . 20.0(8) ?
    C46 C47 C48 O8 . . . . -2.1(8) ?
    C52 O9 C49 C50 . . . . -34.7(11) ?
    O9 C49 C50 C51 . . . . 17.2(18) ?
    C49 C50 C51 C52 . . . . 7(2) ?
    C50 C51 C52 O9 . . . . -29(2) ?
    C49 O9 C52 C51 . . . . 39.4(15) ?
    C56 O10 C53 C54 . . . . -11(3) ?
    O10 C53 C54 C55 . . . . -13(3) ?
    C53 C54 C55 C56 . . . . 26(2) ?
    C53 O10 C56 C55 . . . . 31(3) ?
    C54 C55 C56 O10 . . . . -32(2) ?
_iucr_refine_instructions_details
;
TITL CoK_w in P2(1)2(1)2(1) (No.19)
CELL 0.71073  13.0428  13.3557  27.4939   90.000   90.000   90.000
ZERR 4.00      0.0010   0.0010   0.0017    0.000    0.000    0.000
LATT -1
SYMM 1/2 - X, - Y, 1/2 + Z
SYMM - X, 1/2 + Y, 1/2 - Z
SYMM 1/2 + X, 1/2 - Y, - Z
SFAC C H O K CO
UNIT 208 272 36 4 4
OMIT -2 52
L.S. 4
MERG 2
BOND $H
CONF
FMAP 2
PLAN 10
ACTA
WGHT    0.028190
REM +++ EXTI refined to zero
FVAR       1.41554   0.56091
CO1   5    0.539374    0.067234    0.164895    11.00000    0.03129    0.05105 =
         0.03482   -0.00504    0.00569   -0.00657
C1    1    0.472299   -0.053332    0.205238    11.00000    0.03398    0.05186 =
         0.02294   -0.00745    0.00247    0.00332
AFIX  13
H1A   2    0.491224   -0.061237    0.239518    11.00000   -1.20000
AFIX   0
C2    1    0.405195    0.023571    0.192679    11.00000    0.04231    0.04089 =
         0.04109   -0.00316    0.00597   -0.00860
AFIX  13
H2A   2    0.369636    0.063213    0.217481    11.00000   -1.20000
AFIX   0
C3    1    0.397515    0.047094    0.142617    11.00000    0.04248    0.03930 =
         0.03991    0.00698    0.00305   -0.00108
AFIX  13
H3A   2    0.355361    0.102962    0.131038    11.00000   -1.20000
AFIX   0
C4    1    0.458535   -0.010279    0.110442    11.00000    0.02930    0.04441 =
         0.02818    0.01126   -0.00212   -0.00669
AFIX  13
H4A   2    0.465417    0.012879    0.076777    11.00000   -1.20000
AFIX   0
C5    1    0.484136   -0.114254    0.121195    11.00000    0.01883    0.04680 =
         0.02790    0.00816    0.00114   -0.00808
C6    1    0.489522   -0.137197    0.172278    11.00000    0.02108    0.04391 =
         0.03012    0.00522   -0.00028   -0.00818
C7    1    0.503363   -0.187815    0.087830    11.00000    0.03040    0.04729 =
         0.02056    0.00144    0.00268   -0.00510
AFIX  43
H7A   2    0.499163   -0.172301    0.054914    11.00000   -1.20000
AFIX   0
C8    1    0.514772   -0.232460    0.186084    11.00000    0.02819    0.05058 =
         0.02822    0.00545   -0.00224   -0.00754
AFIX  43
H8A   2    0.518771   -0.247502    0.219057    11.00000   -1.20000
AFIX   0
C9    1    0.529114   -0.285531    0.101413    11.00000    0.03077    0.03815 =
         0.03505    0.00140    0.00130   -0.00606
C10   1    0.534858   -0.308307    0.151935    11.00000    0.01990    0.03930 =
         0.04666    0.01537    0.00036    0.00170
C11   1    0.554389   -0.407752    0.165622    11.00000    0.02803    0.05724 =
         0.05356    0.01261   -0.00012   -0.00816
AFIX  43
H11   2    0.555156   -0.424332    0.198473    11.00000   -1.20000
AFIX   0
C12   1    0.572288   -0.480741    0.131902    11.00000    0.03810    0.04180 =
         0.08393    0.01268    0.00414    0.00518
AFIX  43
H12A  2    0.584614   -0.546265    0.141743    11.00000   -1.20000
AFIX   0
C13   1    0.571946   -0.456323    0.082671    11.00000    0.04245    0.05621 =
         0.06933   -0.01189    0.01179   -0.00131
AFIX  43
H13A  2    0.587205   -0.505398    0.059792    11.00000   -1.20000
AFIX   0
C14   1    0.549493   -0.361158    0.067375    11.00000    0.04134    0.04531 =
         0.04334    0.00139    0.00181    0.00181
AFIX  43
H14A  2    0.547764   -0.346675    0.034300    11.00000   -1.20000
AFIX   0
C15   1    0.700008    0.055152    0.160419    11.00000    0.03205    0.04042 =
         0.03520    0.00257   -0.00174   -0.00170
AFIX  13
H15A  2    0.731663   -0.009998    0.167008    11.00000   -1.20000
AFIX   0
C16   1    0.661603    0.111304    0.200140    11.00000    0.03970    0.07271 =
         0.02875    0.00628    0.00743   -0.01004
AFIX  13
H16A  2    0.674089    0.090173    0.233756    11.00000   -1.20000
AFIX   0
C17   1    0.601631    0.193354    0.189961    11.00000    0.03501    0.07280 =
         0.04738   -0.02338    0.01178   -0.00171
AFIX  13
H17A  2    0.569118    0.233024    0.215676    11.00000   -1.20000
AFIX   0
C18   1    0.581160    0.210472    0.140034    11.00000    0.02586    0.04427 =
         0.06005   -0.01041    0.00685    0.00140
AFIX  13
H18A  2    0.526265    0.257472    0.131603    11.00000   -1.20000
AFIX   0
C19   1    0.656311    0.187516    0.103531    11.00000    0.03481    0.02987 =
         0.03261   -0.01119    0.00070   -0.00902
C20   1    0.722248    0.104005    0.114619    11.00000    0.02228    0.03886 =
         0.03113   -0.00647   -0.00108   -0.00601
C21   1    0.794932    0.075672    0.081491    11.00000    0.01959    0.02684 =
         0.04357   -0.00616    0.00367    0.00426
AFIX  43
H21A  2    0.838210    0.022543    0.089016    11.00000   -1.20000
AFIX   0
C22   1    0.668299    0.235883    0.059671    11.00000    0.03471    0.02640 =
         0.05134   -0.00135   -0.00469    0.00541
AFIX  43
H22A  2    0.625781    0.289724    0.052371    11.00000   -1.20000
AFIX   0
C23   1    0.742908    0.206418    0.025504    11.00000    0.03446    0.02774 =
         0.03118   -0.00396    0.00120   -0.00574
C24   1    0.806427    0.124519    0.036173    11.00000    0.02799    0.02655 =
         0.03381   -0.00536    0.00404   -0.00768
C25   1    0.881805    0.097459    0.001606    11.00000    0.03590    0.03192 =
         0.04704   -0.00211    0.00366   -0.00149
AFIX  43
H25A  2    0.924736    0.043473    0.008061    11.00000   -1.20000
AFIX   0
C26   1    0.892947    0.148481   -0.040791    11.00000    0.05250    0.05812 =
         0.03528   -0.00597    0.01452   -0.02242
AFIX  43
H26A  2    0.941934    0.127886   -0.063242    11.00000   -1.20000
AFIX   0
C27   1    0.832679    0.230098   -0.050847    11.00000    0.06936    0.05666 =
         0.03297    0.01155    0.00627   -0.02506
AFIX  43
H27A  2    0.842712    0.266133   -0.079397    11.00000   -1.20000
AFIX   0
C28   1    0.757496    0.258523   -0.018690    11.00000    0.05943    0.03959 =
         0.03986    0.00887   -0.01487   -0.00046
AFIX  43
H28   2    0.715639    0.312788   -0.026106    11.00000   -1.20000
AFIX   0
K1    4    0.039570    0.539026    0.149690    11.00000    0.02877    0.03662 =
         0.03525   -0.00253   -0.00234   -0.00078
O1    3   -0.120657    0.427790    0.187813    11.00000    0.02983    0.04119 =
         0.04080   -0.00759    0.00160   -0.00510
O2    3   -0.050024    0.591091    0.240916    11.00000    0.03631    0.04610 =
         0.05060   -0.01205    0.00569   -0.01286
O3    3    0.146823    0.658973    0.214944    11.00000    0.04210    0.04135 =
         0.04165   -0.01502    0.00117   -0.00597
O4    3    0.205553    0.648768    0.116334    11.00000    0.02951    0.04564 =
         0.04410   -0.00612    0.00177   -0.00114
O5    3    0.126173    0.495966    0.058416    11.00000    0.03421    0.04344 =
         0.03566    0.00008    0.00039   -0.00484
O6    3   -0.056062    0.406444    0.088274    11.00000    0.03811    0.04255 =
         0.03752   -0.00344    0.00425    0.00049
C29   1   -0.183413    0.479592    0.221313    11.00000    0.04839    0.04895 =
         0.04851    0.00109    0.01742   -0.00893
AFIX  23
H29A  2   -0.234641    0.434575    0.234577    11.00000   -1.20000
H29B  2   -0.218498    0.534172    0.205042    11.00000   -1.20000
AFIX   0
C30   1   -0.118447    0.519280    0.260885    11.00000    0.03399    0.05126 =
         0.04852   -0.01160    0.00504    0.00005
AFIX  23
H30A  2   -0.160932    0.550272    0.285621    11.00000   -1.20000
H30B  2   -0.080040    0.465256    0.275854    11.00000   -1.20000
AFIX   0
C31   1    0.020268    0.627099    0.275945    11.00000    0.05128    0.07308 =
         0.04878   -0.03437    0.01710   -0.01161
AFIX  23
H31A  2    0.061293    0.572203    0.288389    11.00000   -1.20000
H31B  2   -0.016503    0.657036    0.302944    11.00000   -1.20000
AFIX   0
C32   1    0.087881    0.703202    0.252605    11.00000    0.05246    0.07378 =
         0.06957   -0.03704   -0.00153   -0.00743
AFIX  23
H32A  2    0.046260    0.756765    0.239268    11.00000   -1.20000
H32B  2    0.133300    0.731838    0.276833    11.00000   -1.20000
AFIX   0
C33   1    0.213900    0.729375    0.192899    11.00000    0.04120    0.05195 =
         0.05229    0.00181   -0.01534   -0.01845
AFIX  23
H33A  2    0.260283    0.756396    0.217153    11.00000   -1.20000
H33B  2    0.174438    0.784324    0.179417    11.00000   -1.20000
AFIX   0
C34   1    0.273839    0.679821    0.153559    11.00000    0.03381    0.04694 =
         0.05683   -0.00401   -0.00066   -0.00776
AFIX  23
H34A  2    0.323916    0.726191    0.140406    11.00000   -1.20000
H34B  2    0.310118    0.622333    0.166546    11.00000   -1.20000
AFIX   0
C35   1    0.259393    0.608392    0.075663    11.00000    0.03359    0.05392 =
         0.05861    0.00194    0.01665   -0.00548
AFIX  23
H35A  2    0.300547    0.551646    0.085846    11.00000   -1.20000
H35B  2    0.304738    0.658651    0.062028    11.00000   -1.20000
AFIX   0
C36   1    0.182922    0.576046    0.038344    11.00000    0.04349    0.04636 =
         0.03887    0.00533    0.01430    0.00206
AFIX  23
H36A  2    0.137631    0.631157    0.030196    11.00000   -1.20000
H36B  2    0.217677    0.554504    0.008961    11.00000   -1.20000
AFIX   0
C37   1    0.055347    0.453874    0.024977    11.00000    0.04023    0.04540 =
         0.03124   -0.00461    0.00159    0.00582
AFIX  23
H37A  2    0.091041    0.430941   -0.003900    11.00000   -1.20000
H37B  2    0.005330    0.503805    0.015312    11.00000   -1.20000
AFIX   0
C38   1    0.003156    0.368321    0.049144    11.00000    0.03208    0.04434 =
         0.04928   -0.00916   -0.00698    0.00050
AFIX  23
H38A  2   -0.040819    0.333923    0.026115    11.00000   -1.20000
H38B  2    0.053549    0.321041    0.061217    11.00000   -1.20000
AFIX   0
C39   1   -0.104273    0.331210    0.115797    11.00000    0.03613    0.04147 =
         0.05180   -0.00970   -0.00806   -0.01268
AFIX  23
H39A  2   -0.053309    0.293265    0.133699    11.00000   -1.20000
H39B  2   -0.140514    0.285609    0.094386    11.00000   -1.20000
AFIX   0
C40   1   -0.178552    0.379161    0.150674    11.00000    0.02834    0.05015 =
         0.05550    0.00806   -0.00188   -0.00631
AFIX  23
H40A  2   -0.221007    0.427478    0.133697    11.00000   -1.20000
H40B  2   -0.222846    0.328669    0.164873    11.00000   -1.20000
AFIX   0
O7    3    0.141468    0.377657    0.187542    11.00000    0.06647    0.10921 =
         0.04563    0.00081   -0.00493    0.04371
C41   1    0.219476    0.331284    0.160684    11.00000    0.09283    0.10346 =
         0.05618   -0.00655    0.00458    0.02980
AFIX  23
H41A  2    0.230728    0.366607    0.130323    11.00000   -1.20000
H41B  2    0.201102    0.262542    0.153358    11.00000   -1.20000
AFIX   0
C42   1    0.312200    0.334446    0.190893    11.00000    0.04466    0.13013 =
         0.05816   -0.03431    0.00099    0.02136
AFIX  23
H42A  2    0.349900    0.396273    0.186115    11.00000   -1.20000
H42B  2    0.356911    0.278072    0.184191    11.00000   -1.20000
AFIX   0
C43   1    0.268137    0.328511    0.240816    11.00000    0.07179    0.13919 =
         0.06314   -0.01154   -0.01027    0.04705
AFIX  23
H43A  2    0.258928    0.259463    0.250846    11.00000   -1.20000
H43B  2    0.311708    0.362333    0.264216    11.00000   -1.20000
AFIX   0
C44   1    0.170117    0.379175    0.235912    11.00000    0.06796    0.09983 =
         0.04750    0.00480   -0.00660    0.01121
AFIX  23
H44A  2    0.118726    0.345597    0.255516    11.00000   -1.20000
H44B  2    0.175978    0.447796    0.247128    11.00000   -1.20000
AFIX   0
O8    3   -0.090129    0.675216    0.112766    11.00000    0.10538    0.13203 =
         0.06894    0.01794    0.00696    0.09051
C45   1   -0.171048    0.715385    0.136814    11.00000    0.21013    0.12673 =
         0.10403    0.04435    0.05078    0.10702
AFIX  23
H45A  2   -0.225459    0.666176    0.139471    11.00000   -1.20000
H45B  2   -0.150353    0.734543    0.169398    11.00000   -1.20000
AFIX   0
C46   1   -0.204910    0.795273    0.112873    11.00000    0.08576    0.09053 =
         0.13797    0.00366    0.01254    0.03947
AFIX  23
H46A  2   -0.168568    0.854788    0.123440    11.00000   -1.20000
H46B  2   -0.277548    0.804883    0.118833    11.00000   -1.20000
AFIX   0
C47   1   -0.186478    0.777082    0.061252    11.00000    0.15195    0.09055 =
         0.04860    0.00704   -0.03132    0.04467
AFIX  23
H47A  2   -0.158125    0.835682    0.045331    11.00000   -1.20000
H47B  2   -0.248683    0.756795    0.044614    11.00000   -1.20000
AFIX   0
C48   1   -0.110948    0.694304    0.063494    11.00000    0.28981    0.20732 =
         0.08792    0.01578    0.01612    0.19455
AFIX  23
H48A  2   -0.138662    0.634847    0.048077    11.00000   -1.20000
H48B  2   -0.048498    0.713145    0.046662    11.00000   -1.20000
AFIX   0
PART 1
O9    3    0.128271    1.024187    0.033694    21.00000    0.07402    0.07600 =
         0.07153   -0.00817   -0.01218    0.01938
C49   1    0.115959    1.027741    0.085038    21.00000    0.04847    0.05821 =
         0.03685   -0.00630    0.02811   -0.01473
AFIX  23
H49A  2    0.044182    1.036021    0.093353    21.00000   -1.50000
H49B  2    0.154156    1.083546    0.098511    21.00000   -1.50000
AFIX   0
C50   1    0.154795    0.933112    0.104441    21.00000    0.14823    0.14766 =
         0.08766    0.07087   -0.01492   -0.05811
AFIX  23
H50A  2    0.098872    0.888263    0.112583    21.00000   -1.50000
H50B  2    0.196155    0.944301    0.133254    21.00000   -1.50000
AFIX   0
C51   1    0.217699    0.891665    0.064332    21.00000    0.10213    0.03511 =
         0.21616   -0.00229   -0.08688   -0.01220
AFIX  23
H51A  2    0.286075    0.875353    0.075725    21.00000   -1.50000
H51B  2    0.186366    0.831599    0.051202    21.00000   -1.50000
AFIX   0
C52   1    0.221612    0.968741    0.028301    21.00000    0.05590    0.05797 =
         0.09065   -0.01468   -0.03450    0.02194
AFIX  23
H52A  2    0.226198    0.939978   -0.004022    21.00000   -1.50000
H52B  2    0.280531    1.011734    0.033527    21.00000   -1.50000
AFIX   0
PART 2
O10   3    0.053959    0.950641    0.109943   -21.00000    0.10564    0.08353 =
         0.14610   -0.02470    0.01190    0.00614
C53   1    0.095012    1.037050    0.097192   -21.00000    0.16950
AFIX  23
H53A  2    0.128685    1.070683    0.124073   -21.00000   -1.50000
H53B  2    0.046100    1.081679    0.081819   -21.00000   -1.50000
AFIX   0
C54   1    0.179127    0.986700    0.057101   -21.00000    0.05583
AFIX  23
H54A  2    0.157794    1.002621    0.024200   -21.00000   -1.50000
H54B  2    0.246530    1.015475    0.062290   -21.00000   -1.50000
AFIX   0
C55   1    0.184757    0.872247    0.063263   -21.00000    0.06710    0.07222 =
         0.05933    0.02005   -0.01239   -0.01446
AFIX  23
H55A  2    0.237248    0.851069    0.086041   -21.00000   -1.50000
H55B  2    0.191734    0.836755    0.032661   -21.00000   -1.50000
AFIX   0
C56   1    0.074402    0.867062    0.084767   -21.00000    0.05893    0.10492 =
         0.11911   -0.01806    0.00743   -0.02264
AFIX  23
H56A  2    0.025064    0.859609    0.058617   -21.00000   -1.50000
H56B  2    0.068545    0.809301    0.105973   -21.00000   -1.50000
PART 0
HKLF 4
REM  CoK_dcrrp in P2(1)2(1)2(1)
REM R1 =  0.0454 for   4717 Fo > 4sig(Fo)  and  0.1157 for all   9364 data
REM    604 parameters refined using      0 restraints
END
WGHT      0.0280      0.0000
REM Highest difference peak  0.955,  deepest hole -0.372,  1-sigma level  0.048
Q1    1   0.4568  0.0659  0.1678  11.00000  0.05    0.46
Q2    1   0.6240  0.0716  0.1635  11.00000  0.05    0.44
Q3    1   0.5386  0.0038  0.1384  11.00000  0.05    0.37
Q4    1   0.4798  0.0789  0.1939  11.00000  0.05    0.33
Q5    1   0.5546  0.1196  0.1958  11.00000  0.05    0.33
Q6    1  -0.0450  0.7622  0.1069  11.00000  0.05    0.31
Q7    1  -0.1177  0.7858  0.1392  11.00000  0.05    0.29
Q8    1   0.5999  0.0551  0.1954  11.00000  0.05    0.29
Q9    1   0.1222  0.5473  0.1583  11.00000  0.05    0.28
Q10   1   0.5930  0.1337  0.1679  11.00000  0.05    0.28
;
