# Supplementary material for: (1,4,7,10,13,16-Hexaoxa­cyclo­octa­decane-κ6 O)bis­(tetra­hydro­furan-κO)potassium bis­[(1,2,3,4-η)-anthracene]cobalt(−I) tetra­hydro­furan monosolvate
Source: Acta Crystallogr Sect E Struct Rep Online. 2013 Dec 7;70(Pt 1):m9–m10. doi: 10.1107/S1600536813032510 (PMC3914043; doi:10.1107/S1600536813032510)
Supplement: Supplementary file 2 [file e-70-000m9-Isup2.hkl]

# 
# h,k,l, Fc-squared, Fo-squared, sigma(Fo-squared) and status flag 
# 
data_I
_shelx_title 'CoK_w in P2(1)2(1)2(1) (No.19)' 
_shelx_refln_list_code          4 
_shelx_F_calc_maximum      254.79 
_exptl_crystal_F_000      1992.00 
_reflns_d_resolution_high  0.8107 
 
loop_ 
 _symmetry_equiv_pos_as_xyz 
 'x, y, z' 
 '-x+1/2, -y, z+1/2' 
 '-x, y+1/2, -z+1/2' 
 'x+1/2, -y+1/2, -z' 
 
_cell_length_a    13.0428 
_cell_length_b    13.3557 
_cell_length_c    27.4939 
_cell_angle_alpha  90.000 
_cell_angle_beta   90.000 
_cell_angle_gamma  90.000 
 
_shelx_F_squared_multiplier     1.000 
 
loop_ 
 _refln_index_h 
 _refln_index_k 
 _refln_index_l 
 _refln_F_squared_calc 
 _refln_F_squared_meas 
 _refln_F_squared_sigma 
 _refln_observed_status 
   2   0   0    10191.89    13078.49    162.60 o 
   4   0   0     6011.44     6509.00    162.65 o 
   6   0   0      766.02      677.11    146.45 o 
   8   0   0     2673.51     2959.21    176.58 o 
  10   0   0     1320.01     1122.33    203.98 o 
  12   0   0     4442.21     4782.49    324.97 o 
  14   0   0     2041.59     2873.28    325.24 o 
  16   0   0      197.06      268.81    331.94 o 
   2   1   0      443.03      423.74     45.19 o 
   3   1   0    22605.60    23273.71     96.97 o 
   4   1   0      482.03      302.58     57.45 o 
   5   1   0       85.26       80.59     65.74 o 
   6   1   0      499.58      454.16     82.70 o 
   7   1   0     7261.83     6715.61    131.82 o 
   8   1   0       51.01      169.32    174.33 o 
   9   1   0     2359.15     2355.90    137.27 o 
  10   1   0       17.52      105.88    169.51 o 
  11   1   0      513.44      424.06    170.77 o 
  12   1   0      365.12      233.75    181.22 o 
  13   1   0      157.39      200.67    219.37 o 
  14   1   0      431.57      255.61    229.62 o 
  15   1   0       15.35       70.53    240.53 o 
  16   1   0       22.64      165.22    249.77 o 
   1   2   0     8202.97     9167.76     80.06 o 
   2   2   0    40464.58    38618.37    186.81 o 
   3   2   0     1500.79     1604.56     52.53 o 
   4   2   0     1739.95     1751.81     56.90 o 
   5   2   0      363.23      587.42     62.05 o 
   6   2   0      721.91      761.52     69.92 o 
   7   2   0     2063.88     1961.30     71.13 o 
   8   2   0     2297.35     2073.57     70.89 o 
   9   2   0     2476.66     2369.69    111.01 o 
  10   2   0     2046.11     2028.72    156.99 o 
  11   2   0     1479.77     1556.66    165.61 o 
  12   2   0     5455.02     5325.26    185.45 o 
  13   2   0        3.85      145.21    543.92 o 
  14   2   0      968.04     1354.14    222.83 o 
  15   2   0      607.39      556.87    226.26 o 
   1   3   0    58979.30    59671.95    275.96 o 
   2   3   0     9050.68    10000.86     87.00 o 
   3   3   0     4673.00     4318.63     68.45 o 
   4   3   0     1722.38     1712.48     65.72 o 
   5   3   0     6967.74     6984.80    103.27 o 
   6   3   0     1772.56     1715.55     82.03 o 
   7   3   0     4552.54     4534.16     92.45 o 
   8   3   0     5472.32     5487.31     96.46 o 
   9   3   0     1466.93     1340.83     78.66 o 
  10   3   0     2810.21     2685.03    164.49 o 
  11   3   0      136.71      240.37    162.97 o 
  12   3   0        9.39       49.98    378.72 o 
  13   3   0       44.29      179.05    238.96 o 
  14   3   0      404.16      491.54    219.45 o 
  15   3   0      377.52      433.14    223.18 o 
   0   4   0      934.95      858.69     64.35 o 
   1   4   0     6391.17     6452.47     76.41 o 
   2   4   0      723.20      595.11     69.25 o 
   3   4   0      102.86      168.42     63.05 o 
   4   4   0      875.12      752.41     74.32 o 
   5   4   0      103.37       63.17    110.45 o 
   6   4   0     2676.25     2635.55     88.03 o 
   7   4   0      320.14      381.60     82.54 o 
   8   4   0        0.07       70.41     90.05 o 
   9   4   0       50.56       77.33     85.66 o 
  10   4   0      199.74      128.83    118.83 o 
  11   4   0        5.48       93.93    292.05 o 
  12   4   0       10.66      141.37    270.50 o 
  13   4   0       43.05      119.45    267.03 o 
  14   4   0      157.82      233.74    222.99 o 
  15   4   0      239.43       79.52    293.28 o 
   1   5   0       33.93       31.01     75.15 o 
   2   5   0      148.48      181.46     71.61 o 
   3   5   0      116.24       21.24    131.41 o 
   4   5   0        6.77       43.52    110.07 o 
   5   5   0       38.66      137.53     91.79 o 
   6   5   0     1165.40     1162.27     86.50 o 
   7   5   0      293.40      364.34     88.63 o 
   8   5   0      672.98      716.64     94.33 o 
   9   5   0        1.41      189.38    255.96 o 
  10   5   0        1.83       44.82    185.77 o 
  11   5   0      466.78      393.65    218.40 o 
  12   5   0       12.59      114.51    268.82 o 
  13   5   0       61.78      215.73    231.93 o 
  14   5   0      320.41      413.96    211.46 o 
  15   5   0        7.47      198.22    312.65 o 
   0   6   0     1175.72     1187.94     90.00 o 
   1   6   0     1050.80     1206.44     58.17 o 
   2   6   0     1060.96     1074.59     91.50 o 
   3   6   0       76.08       45.54    160.10 o 
   4   6   0     4787.55     5385.22    104.63 o 
   5   6   0      113.39      111.04     89.24 o 
   6   6   0      228.00      154.03     87.32 o 
   7   6   0      951.43     1033.93     96.01 o 
   8   6   0     1886.78     1953.48    104.11 o 
   9   6   0       71.50       94.24    132.33 o 
  10   6   0     1527.74     1685.66    162.00 o 
  11   6   0      123.13      151.36    219.24 o 
  12   6   0      441.68      500.55    224.34 o 
  13   6   0       27.94      190.04    295.88 o 
  14   6   0      270.53      244.27    236.22 o 
   1   7   0      927.48      868.08     52.26 o 
   2   7   0       24.92       88.40    156.75 o 
   3   7   0      127.55      137.96     93.30 o 
   4   7   0      438.97      430.70     87.67 o 
   5   7   0     3531.12     3540.79    103.80 o 
   6   7   0      168.37      267.14     95.69 o 
   7   7   0     1896.30     1782.95    104.08 o 
   8   7   0      438.87      408.17    137.17 o 
   9   7   0        6.08       84.53    185.24 o 
  10   7   0       15.91      160.39    188.26 o 
  11   7   0       15.64      191.00    318.27 o 
  12   7   0        0.10      208.57    287.83 o 
  13   7   0      189.74      117.86    234.02 o 
  14   7   0      289.34      311.13    264.66 o 
   0   8   0     1880.28     2086.03     92.90 o 
   1   8   0     2315.49     2543.24    102.71 o 
   2   8   0     3979.18     3517.81    106.94 o 
   3   8   0       86.26       61.18    106.03 o 
   4   8   0      358.98      350.68    109.54 o 
   5   8   0      713.23      428.49    100.01 o 
   6   8   0     1172.69     1026.93    105.72 o 
   7   8   0      151.10      172.31    141.05 o 
   8   8   0      519.60      441.09    140.81 o 
   9   8   0       88.12      226.54    166.91 o 
  10   8   0      451.24      413.80    170.50 o 
  11   8   0      999.02     1150.12    205.17 o 
  12   8   0      960.86     1138.89    206.21 o 
  13   8   0      180.24      334.76    210.30 o 
  14   8   0      333.77      534.96    208.16 o 
   1   9   0        2.43       85.03    112.15 o 
   2   9   0     1202.41     1155.34    104.08 o 
   3   9   0      410.32      272.86    109.09 o 
   4   9   0      438.55      415.44    116.18 o 
   5   9   0     3666.00     3488.99    115.18 o 
   6   9   0     3999.89     4071.37    124.41 o 
   7   9   0     4889.05     5466.08    164.46 o 
   8   9   0       68.26      187.09    138.16 o 
   9   9   0      283.91      422.37    134.81 o 
  10   9   0        3.60      133.37    199.93 o 
  11   9   0       51.25      306.71    262.20 o 
  12   9   0        0.28      247.31    210.83 o 
  13   9   0      208.54      359.50    204.64 o 
   0  10   0      290.81      214.76     76.38 o 
   1  10   0     1694.93     1474.05    107.88 o 
   2  10   0      516.28      569.43    114.20 o 
   3  10   0     2226.07     2399.44    124.01 o 
   4  10   0      234.33      195.81    124.25 o 
   5  10   0       15.46      144.94    113.01 o 
   6  10   0      204.83      155.81    140.64 o 
   7  10   0       49.21      136.20    211.99 o 
   8  10   0      119.76      153.52    147.25 o 
   9  10   0        3.13      199.16    185.04 o 
  10  10   0        2.75      151.09    209.18 o 
  11  10   0      832.93     1255.68    189.44 o 
  12  10   0      293.78      361.90    201.94 o 
   1  11   0       59.75       75.89    151.57 o 
   2  11   0       53.09      121.98    114.43 o 
   3  11   0      597.37      747.59    116.54 o 
   4  11   0     1921.02     2001.01    129.32 o 
   5  11   0     1111.53      866.02    130.02 o 
   6  11   0     2126.25     2125.45    138.33 o 
   7  11   0     1383.20     1323.40    139.44 o 
   8  11   0      942.06      879.34    137.53 o 
   9  11   0        1.31      129.76    166.38 o 
  10  11   0        7.45      165.35    205.57 o 
  11  11   0        0.06      231.41    232.97 o 
   0  12   0      354.12      298.14    182.80 o 
   1  12   0      343.10      365.02    126.57 o 
   2  12   0      418.45      424.58    127.82 o 
   3  12   0     1254.90     1404.15    133.00 o 
   4  12   0      364.00      330.96    135.36 o 
   5  12   0      219.79      218.84    125.37 o 
   6  12   0        4.51      145.77    180.78 o 
   7  12   0       94.15      179.45    129.45 o 
   8  12   0       51.08      127.51    154.89 o 
   9  12   0       83.93      162.37    178.91 o 
  10  12   0        3.77      211.25    295.98 o 
  11  12   0      153.44      262.52    258.49 o 
   1  13   0       76.73      155.30    175.87 o 
   2  13   0       60.02       96.02    138.06 o 
   3  13   0        8.91      100.51    143.69 o 
   4  13   0      248.81      382.54    150.48 o 
   5  13   0      143.66      197.72    148.16 o 
   6  13   0      112.89      193.94    133.20 o 
   7  13   0       37.79       51.69    288.70 o 
   8  13   0       20.09      215.40    319.40 o 
   9  13   0      103.37      118.38    335.94 o 
   1  14   0      120.36      179.77    129.19 o 
   2  14   0       35.15      138.06    145.72 o 
   3  14   0      108.70      237.25    169.27 o 
   4  14   0        0.57      116.87    321.94 o 
   5  14   0        2.22      190.54    221.60 o 
   6  14   0       40.65      114.10    281.67 o 
   7  14   0       12.83       79.89    219.85 o 
   8  14   0        1.22      142.74    236.82 o 
   1  15   0       29.73      119.70    422.64 o 
   2  15   0       88.64       98.10    184.74 o 
   3  15   0       23.35      177.54    183.80 o 
   4  15   0      140.72      263.05    196.84 o 
   5  15   0       51.71      108.99    233.51 o 
   6  15   0        4.12      243.03    207.13 o 
   0  16   0        6.46       76.05    597.88 o 
   1  16   0      141.90      236.06    421.18 o 
   2  16   0        1.10       27.13    573.18 o 
   3  16   0      376.75      521.23    215.08 o 
   2   0   1     6833.74     7144.85    173.22 o 
   3   0   1    52329.95    51663.86    262.08 o 
   4   0   1     6655.90     6476.74     87.98 o 
   5   0   1     1906.60     2042.85     81.28 o 
   6   0   1     8250.96     7933.83    122.39 o 
   7   0   1       81.43      103.91    112.33 o 
   8   0   1     4334.37     4678.63    131.19 o 
   9   0   1       18.42      140.71    202.09 o 
  10   0   1      426.05      394.51    167.88 o 
  11   0   1        9.37      224.28    339.53 o 
  12   0   1      465.54      770.55    181.66 o 
  13   0   1      141.58      185.94    384.64 o 
  14   0   1       19.63      254.74    302.27 o 
  15   0   1      548.53      866.20    225.53 o 
  16   0   1       40.90       81.80    254.14 o 
 -16   1   1      309.29      226.45    254.10 o 
 -15   1   1      289.19      293.70    224.92 o 
 -14   1   1      252.04      462.77    246.41 o 
 -13   1   1      472.38      698.80    182.41 o 
 -12   1   1       76.03      131.02    185.37 o 
 -11   1   1      770.34      743.10    171.91 o 
 -10   1   1       96.00      234.62    161.66 o 
  -9   1   1      253.52      291.24    148.72 o 
  -8   1   1      249.89      224.91    128.11 o 
  -7   1   1      668.88      638.55    116.97 o 
  -6   1   1      342.96      348.15     87.18 o 
  -5   1   1     2154.04     2203.36     74.05 o 
  -4   1   1     8818.01     9320.43    126.35 o 
  -3   1   1     8162.53     8197.96     76.09 o 
  -2   1   1     4675.33     5484.88     70.28 o 
   2   1   1     5007.24     5819.70    104.34 o 
   3   1   1     8329.54     8452.50     87.62 o 
   4   1   1     9301.53     9736.59    107.01 o 
   5   1   1     2339.09     2379.24     66.88 o 
   6   1   1      492.35      480.44     76.10 o 
   7   1   1      810.72      679.82     75.83 o 
   8   1   1      195.26      188.49    120.79 o 
   9   1   1      207.30      215.38    129.47 o 
  10   1   1      133.04      372.79    150.23 o 
  11   1   1      780.60      774.04    151.95 o 
  12   1   1       71.83      241.30    224.27 o 
  13   1   1      491.82      588.55    219.17 o 
  14   1   1      251.37      224.30    263.94 o 
  15   1   1      339.31      313.01    222.59 o 
  16   1   1      327.44      503.64    230.93 o 
 -15   2   1       39.34      100.79    382.26 o 
 -14   2   1      534.17      806.27    229.09 o 
 -13   2   1       27.62      122.04    306.80 o 
 -12   2   1     1685.05     1803.29    172.26 o 
 -11   2   1      144.59      232.39    177.11 o 
 -10   2   1     2004.19     1906.47    160.45 o 
  -9   2   1      208.06      284.79    147.32 o 
  -8   2   1     2589.34     2598.93    108.93 o 
  -7   2   1     3153.79     3191.94    106.18 o 
  -6   2   1     2529.14     2463.41    100.57 o 
  -5   2   1     2459.32     2489.72     85.13 o 
  -4   2   1     1065.16     1000.75     68.30 o 
  -3   2   1     6877.16     6683.73     78.35 o 
  -2   2   1    23137.44    23319.83    111.17 o 
  -1   2   1     8741.61     9482.01     97.30 o 
   0   2   1    18809.01    20884.64    162.90 o 
   1   2   1     9284.22     9990.18    115.25 o 
   2   2   1    22220.20    22889.25    162.63 o 
   3   2   1     7197.61     6899.03     60.59 o 
   4   2   1     1086.25     1077.61     51.23 o 
   5   2   1     2601.78     2577.81     61.97 o 
   6   2   1     2240.23     2080.77     65.66 o 
   7   2   1     3295.42     3387.77     94.20 o 
   8   2   1     2378.12     2264.37     95.05 o 
   9   2   1      188.00      166.01     89.98 o 
  10   2   1     1908.80     1763.00    164.63 o 
  11   2   1      107.27      173.09    169.69 o 
  12   2   1     1604.65     1539.63    212.97 o 
  13   2   1       27.66      119.92    280.50 o 
  14   2   1      467.58      695.41    219.51 o 
  15   2   1       28.71      221.01    381.25 o 
 -15   3   1      212.91      242.64    222.99 o 
 -14   3   1      103.44      324.94    269.14 o 
 -13   3   1     1790.60     1707.02    220.77 o 
 -12   3   1     1140.22     1234.15    211.99 o 
 -11   3   1     3337.56     3451.97    178.34 o 
 -10   3   1      738.83      855.57    123.58 o 
  -9   3   1     4550.04     4062.98    108.52 o 
  -8   3   1      683.39      655.13     85.59 o 
  -7   3   1    11949.08    11918.37    138.58 o 
  -6   3   1      103.94      134.29     91.31 o 
  -5   3   1     7434.57     7193.54     97.95 o 
  -4   3   1     3926.29     3836.09     75.76 o 
  -3   3   1     1288.62     1323.04     63.56 o 
  -2   3   1     4834.17     5105.88     76.36 o 
  -1   3   1     5556.90     5840.54     73.40 o 
   0   3   1     4672.68     5058.60     59.59 o 
   1   3   1     5270.15     5468.89     61.89 o 
   2   3   1     4634.69     4857.22     78.77 o 
   3   3   1     1654.64     1700.19     56.12 o 
   4   3   1     3780.64     3655.28     67.23 o 
   5   3   1     7502.86     7373.07     87.02 o 
   6   3   1       89.91      135.51     76.83 o 
   7   3   1    11830.47    11708.20    109.41 o 
   8   3   1      640.86      621.14     68.06 o 
   9   3   1     4423.25     4036.64    119.45 o 
  10   3   1      675.16      679.33    147.75 o 
  11   3   1     3316.20     3476.82    229.28 o 
  12   3   1     1126.54     1504.36    211.97 o 
  13   3   1     1830.96     1623.21    217.26 o 
  14   3   1      132.37      148.99    258.81 o 
  15   3   1      250.54      397.69    226.86 o 
 -15   4   1       63.73      303.77    297.80 o 
 -14   4   1      494.54      586.59    219.81 o 
 -13   4   1      460.08      552.71    212.99 o 
 -12   4   1     1400.44     1561.08    230.07 o 
 -11   4   1      455.67      424.65    221.55 o 
 -10   4   1      606.87      644.02    129.03 o 
  -9   4   1       98.52       84.38     94.53 o 
  -8   4   1     1135.30     1114.18     93.40 o 
  -7   4   1      681.19      611.35     87.96 o 
  -6   4   1      362.90      367.06     86.12 o 
  -5   4   1     1259.90     1564.80     89.84 o 
  -4   4   1     8306.39     8062.72    101.23 o 
  -3   4   1     1385.19     1413.24     71.25 o 
  -2   4   1     9582.45     9946.62    108.61 o 
  -1   4   1     1466.14     1544.88     73.76 o 
   0   4   1     8342.94     8309.02     63.63 o 
   1   4   1     1437.66     1449.75     46.73 o 
   2   4   1     8712.67     8932.59     91.30 o 
   3   4   1     1502.83     1503.21     62.77 o 
   4   4   1     8022.38     7761.93     96.26 o 
   5   4   1     1309.38     1664.28     77.88 o 
   6   4   1      382.68      440.76     76.83 o 
   7   4   1      667.66      643.10     78.16 o 
   8   4   1     1131.16     1096.03     83.73 o 
   9   4   1      117.58      108.19     80.12 o 
  10   4   1      709.38      846.28    143.21 o 
  11   4   1      454.04      289.04    225.05 o 
  12   4   1     1535.73     1785.33    223.24 o 
  13   4   1      427.93      777.52    210.19 o 
  14   4   1      482.93      646.57    217.57 o 
  15   4   1       79.57      253.61    243.23 o 
 -15   5   1      461.69      615.26    223.12 o 
 -14   5   1      129.02      224.86    230.90 o 
 -13   5   1      147.37      289.84    236.04 o 
 -12   5   1       98.07      117.16    275.82 o 
 -11   5   1      321.08      356.10    224.99 o 
 -10   5   1      375.01      490.27    160.21 o 
  -9   5   1     1102.56     1058.19    103.79 o 
  -8   5   1      606.06      568.16     97.94 o 
  -7   5   1     4523.29     4371.94    109.29 o 
  -6   5   1     2937.30     2948.90     97.16 o 
  -5   5   1     6772.02     6663.27    109.04 o 
  -4   5   1     3531.16     3538.99     99.68 o 
  -3   5   1     1353.62     1527.45     93.83 o 
  -2   5   1      613.44      610.05     79.75 o 
  -1   5   1      869.97      849.74     79.41 o 
   0   5   1     3530.22     4038.52     62.03 o 
   1   5   1      981.98      921.78     52.18 o 
   2   5   1      506.44      526.80     72.84 o 
   3   5   1     1264.81     1343.36     88.29 o 
   4   5   1     3371.31     3401.46     86.60 o 
   5   5   1     6487.80     6384.97     98.19 o 
   6   5   1     2869.89     2952.90     87.84 o 
   7   5   1     4465.51     4265.61     97.05 o 
   8   5   1      659.28      579.79     89.13 o 
   9   5   1     1180.29     1196.56     93.14 o 
  10   5   1      385.02      393.52    149.24 o 
  11   5   1      310.58      268.81    226.31 o 
  12   5   1       74.64      116.80    240.47 o 
  13   5   1      164.05      248.25    279.11 o 
  14   5   1      109.75      251.74    257.24 o 
  15   5   1      471.35      493.67    218.64 o 
 -14   6   1      434.20      613.19    231.69 o 
 -13   6   1      184.42      306.53    223.10 o 
 -12   6   1      333.60      229.69    226.81 o 
 -11   6   1     1002.50     1111.95    214.92 o 
 -10   6   1      132.96      197.99    172.19 o 
  -9   6   1       60.53      102.47    140.86 o 
  -8   6   1      525.19      528.26    104.79 o 
  -7   6   1      436.27      494.40    101.42 o 
  -6   6   1     1064.39      888.64     98.05 o 
  -5   6   1      723.63      788.33     92.72 o 
  -4   6   1      387.83      481.83     91.10 o 
  -3   6   1       97.24       84.14    108.50 o 
  -2   6   1     5449.46     5092.99    107.61 o 
  -1   6   1     2149.63     2197.53    100.71 o 
   0   6   1    17631.25    17935.04    119.55 o 
   1   6   1     2163.55     2171.75     67.97 o 
   2   6   1     5158.77     5047.76    104.44 o 
   3   6   1       70.05       56.09     92.45 o 
   4   6   1      508.36      575.62     84.05 o 
   5   6   1      675.21      617.30     82.68 o 
   6   6   1     1159.67      935.59     85.98 o 
   7   6   1      470.77      534.20     88.70 o 
   8   6   1      554.40      492.32     92.65 o 
   9   6   1       39.35       65.64    202.63 o 
  10   6   1      188.03      230.78    162.19 o 
  11   6   1      854.35      849.82    209.93 o 
  12   6   1      289.43      352.96    215.04 o 
  13   6   1      177.77      249.19    244.02 o 
  14   6   1      390.12      605.89    227.94 o 
 -14   7   1        6.22      217.17    237.78 o 
 -13   7   1      112.83      312.81    244.26 o 
 -12   7   1       33.63       34.57    458.16 o 
 -11   7   1       41.42       24.60    292.70 o 
 -10   7   1      349.79      381.99    173.04 o 
  -9   7   1     1347.20     1334.30    141.10 o 
  -8   7   1     1787.48     1750.35    112.84 o 
  -7   7   1     2091.96     2122.90    112.50 o 
  -6   7   1      986.77     1090.16    103.09 o 
  -5   7   1      400.35      401.08     96.18 o 
  -4   7   1     2675.58     2367.34     99.36 o 
  -3   7   1     1278.74     1300.65    103.39 o 
  -2   7   1     3580.85     3433.00    104.31 o 
  -1   7   1     1189.72     1051.30    102.12 o 
   0   7   1     2458.49     2515.53     67.48 o 
   1   7   1     1126.59     1014.74     67.66 o 
   2   7   1     3575.78     3482.25     96.89 o 
   3   7   1     1359.88     1343.89     93.77 o 
   4   7   1     2532.22     2362.14     91.59 o 
   5   7   1      476.38      428.34     89.03 o 
   6   7   1      872.16      929.09     91.59 o 
   7   7   1     2155.52     2091.39    101.20 o 
   8   7   1     1909.57     1733.21    133.81 o 
   9   7   1     1332.03     1366.83    134.26 o 
  10   7   1      367.04      439.73    161.55 o 
  11   7   1       54.91      274.49    490.80 o 
  12   7   1       40.00       84.86    258.62 o 
  13   7   1      138.32      139.68    214.40 o 
  14   7   1        5.71      311.22    630.36 o 
 -14   8   1        1.09      447.58    727.20 o 
 -13   8   1      265.26      365.41    204.95 o 
 -12   8   1      113.09      277.85    207.67 o 
 -11   8   1      399.06      471.99    199.11 o 
 -10   8   1        1.72      345.59    263.72 o 
  -9   8   1      359.51      383.15    139.01 o 
  -8   8   1     1278.58     1403.18    145.19 o 
  -7   8   1      114.20      201.23    111.34 o 
  -6   8   1     2213.71     2289.05    114.19 o 
  -5   8   1      540.18      499.51    106.67 o 
  -4   8   1     1162.47     1285.09    101.54 o 
  -3   8   1       78.34       84.20    139.07 o 
  -2   8   1      151.28      124.90     98.40 o 
  -1   8   1     1570.62     1692.16    102.73 o 
   0   8   1       26.94       36.52     61.62 o 
   1   8   1     1692.32     1684.05     69.31 o 
   2   8   1      125.74      114.65     91.25 o 
   3   8   1      126.03       65.06    111.14 o 
   4   8   1     1260.53     1396.00    105.74 o 
   5   8   1      478.28      423.62     97.34 o 
   6   8   1     2168.68     2204.67    106.95 o 
   7   8   1      102.26      176.49    138.67 o 
   8   8   1     1221.10     1269.21    141.90 o 
   9   8   1      320.34      359.04    133.74 o 
  10   8   1        1.79      180.58    204.24 o 
  11   8   1      345.27      391.01    195.12 o 
  12   8   1      115.55      193.08    204.23 o 
  13   8   1      246.01      231.29    204.79 o 
  14   8   1        0.55      214.21    629.48 o 
 -13   9   1      410.23      736.77    241.10 o 
 -12   9   1      348.82      429.90    198.25 o 
 -11   9   1       38.48      197.54    223.05 o 
 -10   9   1      492.28      520.60    164.88 o 
  -9   9   1      103.49      144.23    139.64 o 
  -8   9   1      116.80      166.57    163.54 o 
  -7   9   1     1678.07     1600.58    141.82 o 
  -6   9   1      284.29      350.35    115.27 o 
  -5   9   1      125.44      160.42    114.32 o 
  -4   9   1      551.05      662.28    124.18 o 
  -3   9   1      649.47      597.78    111.39 o 
  -2   9   1      537.55      601.38    103.97 o 
  -1   9   1      934.44      888.59    108.14 o 
   0   9   1      673.62      615.02     56.74 o 
   1   9   1      881.23      829.84     59.32 o 
   2   9   1      497.10      535.79     99.06 o 
   3   9   1      579.43      680.78    106.18 o 
   4   9   1      512.92      694.04    113.03 o 
   5   9   1      156.01      192.54    105.48 o 
   6   9   1      356.31      373.11    126.64 o 
   7   9   1     1625.89     1531.01    136.53 o 
   8   9   1      159.09      246.81    134.63 o 
   9   9   1       75.67       67.18    159.50 o 
  10   9   1      494.65      511.56    161.05 o 
  11   9   1       33.21       49.10    207.48 o 
  12   9   1      338.63      421.98    186.18 o 
  13   9   1      407.21      546.09    195.16 o 
 -12  10   1       16.73      254.67    214.02 o 
 -11  10   1      206.56      317.07    185.96 o 
 -10  10   1      114.63      136.76    160.92 o 
  -9  10   1      163.02      231.80    139.28 o 
  -8  10   1      339.57      371.42    138.88 o 
  -7  10   1       57.37      116.77    171.88 o 
  -6  10   1     2108.99     2038.93    139.50 o 
  -5  10   1      220.16      269.71    117.20 o 
  -4  10   1      878.71      669.47    131.55 o 
  -3  10   1       32.63       93.31    148.59 o 
  -2  10   1      234.08      320.81     99.69 o 
  -1  10   1       52.66       56.15    111.59 o 
   0  10   1      204.84      172.24     48.31 o 
   1  10   1       40.40       55.40     50.13 o 
   2  10   1      193.81      274.85    110.70 o 
   3  10   1       25.77      117.84    115.23 o 
   4  10   1      872.91      683.52    118.42 o 
   5  10   1      232.93      197.78    106.12 o 
   6  10   1     2162.47     2213.76    134.30 o 
   7  10   1       84.78      102.26    140.35 o 
   8  10   1      339.45      465.97    134.04 o 
   9  10   1      158.51      251.84    131.90 o 
  10  10   1       94.03      263.11    151.37 o 
  11  10   1      177.66      366.94    183.22 o 
  12  10   1        8.35      141.57    240.73 o 
 -11  11   1      142.73      264.57    262.20 o 
 -10  11   1      352.94      436.98    162.20 o 
  -9  11   1       95.53      252.15    146.18 o 
  -8  11   1       41.12      160.05    154.75 o 
  -7  11   1       83.70      160.55    135.60 o 
  -6  11   1      350.00      331.27    135.98 o 
  -5  11   1      129.55      178.49    116.83 o 
  -4  11   1      886.57      944.11    127.31 o 
  -3  11   1      652.88      662.47    123.88 o 
  -2  11   1      984.11     1046.01    114.92 o 
  -1  11   1      194.78      201.14    151.37 o 
   0  11   1      483.38      420.18    126.06 o 
   1  11   1      177.21      130.88    120.34 o 
   2  11   1      916.49     1005.10    125.45 o 
   3  11   1      667.24      627.91    125.37 o 
   4  11   1      869.58      819.36    122.05 o 
   5  11   1      189.08      277.27    121.77 o 
   6  11   1      340.75      310.40    126.64 o 
   7  11   1       86.68      174.26    132.86 o 
   8  11   1       36.55      113.70    131.42 o 
   9  11   1      113.10      293.29    127.77 o 
  10  11   1      385.34      592.31    211.49 o 
  11  11   1      143.79      211.65    258.10 o 
 -11  12   1       89.55      189.67    308.89 o 
 -10  12   1       77.35       38.64    215.98 o 
  -9  12   1      254.25      287.05    141.76 o 
  -8  12   1      316.95      318.81    138.59 o 
  -7  12   1      182.82      157.26    139.94 o 
  -6  12   1      318.82      233.96    135.82 o 
  -5  12   1      461.69      691.85    133.59 o 
  -4  12   1      841.61      925.02    145.44 o 
  -3  12   1      471.78      521.89    132.47 o 
  -2  12   1      117.54      209.14    133.61 o 
  -1  12   1       26.84      121.71    172.90 o 
   0  12   1       17.82       71.49    162.72 o 
   1  12   1       43.10      116.94    149.40 o 
   2  12   1       75.34       86.46    126.49 o 
   3  12   1      466.58      460.34    141.81 o 
   4  12   1      779.67      946.27    130.34 o 
   5  12   1      498.50      734.28    132.23 o 
   6  12   1      316.50      264.49    123.90 o 
   7  12   1      172.52      139.32    123.28 o 
   8  12   1      315.01      537.81    175.66 o 
   9  12   1      227.23      245.05    206.45 o 
  10  12   1      105.12      169.02    209.81 o 
  11  12   1       81.71      169.94    359.66 o 
  -9  13   1       15.01      103.26    202.80 o 
  -8  13   1      591.47      629.26    198.66 o 
  -7  13   1       44.01      146.22    152.40 o 
  -6  13   1      254.73      347.01    138.65 o 
  -5  13   1      324.01      337.21    140.34 o 
  -4  13   1     1353.31     1542.61    163.53 o 
  -3  13   1      417.43      378.47    131.49 o 
  -2  13   1      107.60      180.69    129.21 o 
  -1  13   1       32.48      127.79    137.77 o 
   0  13   1        5.54       63.35    148.23 o 
   1  13   1       39.54      105.64    213.88 o 
   2  13   1       98.53      166.87    154.62 o 
   3  13   1      456.91      449.42    129.46 o 
   4  13   1     1364.15     1631.67    152.17 o 
   5  13   1      333.02      235.04    114.12 o 
   6  13   1      239.99      411.91    203.98 o 
   7  13   1       49.51       82.13    280.01 o 
   8  13   1      603.10      540.69    198.85 o 
   9  13   1       10.70      172.09    353.70 o 
  -8  14   1       18.18       20.13    233.65 o 
  -7  14   1       15.89      161.99    292.83 o 
  -6  14   1       16.20      109.62    550.07 o 
  -5  14   1      158.59      147.61    160.51 o 
  -4  14   1       42.45      194.95    191.43 o 
  -3  14   1      744.93      936.56    160.61 o 
  -2  14   1       33.77       62.91    233.79 o 
  -1  14   1      442.10      456.16    154.94 o 
   0  14   1        8.62      147.24    269.56 o 
   1  14   1      408.81      397.70    152.24 o 
   2  14   1       34.15       76.39    164.61 o 
   3  14   1      759.89      992.57    151.51 o 
   4  14   1       41.00      142.94    191.64 o 
   5  14   1      139.07      195.25    201.79 o 
   6  14   1       21.59       52.19    243.71 o 
   7  14   1       16.20       73.68    264.23 o 
   8  14   1       24.78      187.67    258.88 o 
  -6  15   1       71.83      137.08    268.12 o 
  -5  15   1       58.63       55.82    188.20 o 
  -4  15   1      176.39      219.19    193.72 o 
  -3  15   1       30.40      157.25    152.71 o 
  -2  15   1      108.62      184.74    150.25 o 
  -1  15   1       18.92      200.10    196.17 o 
   1  15   1       23.96      113.21    421.11 o 
   2  15   1       95.78       90.36    223.19 o 
   3  15   1       36.35      194.36    183.24 o 
   4  15   1      173.31      291.56    178.86 o 
   5  15   1       63.49      113.65    205.55 o 
   6  15   1       97.82      299.19    202.85 o 
  -3  16   1      100.29      242.79    188.51 o 
  -2  16   1       53.32      117.51    260.94 o 
  -1  16   1      308.14      680.88    433.41 o 
   0  16   1        0.26       27.52    426.08 o 
   1  16   1      314.12      523.70    426.73 o 
   2  16   1       54.28      103.64    621.44 o 
   3  16   1      101.62      196.44    328.42 o 
   2   0   2    13545.81    14764.80    189.32 o 
   3   0   2    15105.18    17217.42    109.19 o 
   4   0   2       15.53       30.62     87.35 o 
   5   0   2     4457.71     4890.84     91.53 o 
   6   0   2     1256.44     1308.96    105.43 o 
   7   0   2     2654.00     2632.50    127.17 o 
   8   0   2      190.55      150.91    152.39 o 
   9   0   2      411.10      391.08    154.00 o 
  10   0   2      360.95      355.13    171.26 o 
  11   0   2      175.56      175.67    176.26 o 
  12   0   2      563.47      533.74    184.35 o 
  13   0   2        2.58       92.77    259.85 o 
  14   0   2      223.58      305.47    245.97 o 
  15   0   2       21.97      151.78    269.65 o 
  16   0   2      507.49      672.43    236.65 o 
 -16   1   2      278.54      336.17    232.62 o 
 -15   1   2      212.07      327.58    224.63 o 
 -14   1   2      144.50      198.45    301.67 o 
 -13   1   2       32.05      281.90    216.73 o 
 -12   1   2       21.63      119.01    215.78 o 
 -11   1   2      185.65      146.12    180.91 o 
 -10   1   2      375.70      246.08    161.86 o 
  -9   1   2     1348.84     1282.73    150.66 o 
  -8   1   2      181.94      279.93    131.78 o 
  -7   1   2     4317.06     4476.33    131.96 o 
  -6   1   2     1768.01     1699.98     99.02 o 
  -5   1   2     1517.83     1505.39     79.87 o 
  -4   1   2     2691.59     2759.32     74.07 o 
  -3   1   2    30848.52    31553.77    160.05 o 
  -2   1   2      909.60     1006.48     55.60 o 
   2   1   2      781.92      890.31     50.22 o 
   3   1   2    31689.56    32029.74    167.42 o 
   4   1   2     2707.52     2760.92     59.03 o 
   5   1   2     1753.63     1802.29     61.63 o 
   6   1   2     1855.07     1832.27     71.86 o 
   7   1   2     4547.49     4701.34    122.67 o 
   8   1   2      225.31      311.26    121.94 o 
   9   1   2     1416.48     1301.06    131.39 o 
  10   1   2      388.61      314.30    168.72 o 
  11   1   2      245.83      154.18    194.40 o 
  12   1   2       48.87       60.81    251.56 o 
  13   1   2       34.82      217.94    241.05 o 
  14   1   2      104.72      200.92    222.32 o 
  15   1   2      169.37      255.27    220.48 o 
  16   1   2      281.09      459.60    227.65 o 
 -15   2   2       12.51      111.40    378.37 o 
 -14   2   2      653.51      788.28    228.71 o 
 -13   2   2     1290.84     1275.14    219.79 o 
 -12   2   2      265.97      298.40    173.79 o 
 -11   2   2      238.11      358.84    171.83 o 
 -10   2   2     1261.77     1161.58    160.47 o 
  -9   2   2      899.68      763.11    153.36 o 
  -8   2   2     5540.87     5261.39    124.34 o 
  -7   2   2      104.51      123.27    102.00 o 
  -6   2   2    12255.24    12237.12    148.45 o 
  -5   2   2     1480.20     1624.20     88.97 o 
  -4   2   2     8798.66     9177.21    109.85 o 
  -3   2   2    32898.19    33646.54    169.43 o 
  -2   2   2    19768.71    22034.25    128.42 o 
  -1   2   2     3751.96     4175.69     71.38 o 
   0   2   2     2103.74     2287.09     49.01 o 
   1   2   2     4019.25     4391.73     72.58 o 
   2   2   2    20375.39    22589.66    164.86 o 
   3   2   2    32891.44    33291.80    192.15 o 
   4   2   2     8829.84     9207.19     91.67 o 
   5   2   2     1296.21     1306.62     53.51 o 
   6   2   2    12086.52    12000.08    114.23 o 
   7   2   2      155.05      152.06     83.76 o 
   8   2   2     5492.25     5246.50    102.68 o 
   9   2   2      860.58      675.88     84.04 o 
  10   2   2     1293.37     1383.53    145.06 o 
  11   2   2      214.35      361.63    183.23 o 
  12   2   2      221.39      187.28    231.14 o 
  13   2   2     1230.75     1356.24    216.95 o 
  14   2   2      633.62      853.24    217.25 o 
  15   2   2       18.27      256.93    313.54 o 
 -15   3   2      863.22     1120.96    225.19 o 
 -14   3   2      240.97      146.88    250.75 o 
 -13   3   2     1298.19     1536.37    222.62 o 
 -12   3   2      624.40      509.80    169.17 o 
 -11   3   2     1323.63     1476.91    169.95 o 
 -10   3   2        9.08       44.30     94.72 o 
  -9   3   2      213.69      196.09     91.60 o 
  -8   3   2      771.46      749.85    111.87 o 
  -7   3   2      577.05      615.98    106.55 o 
  -6   3   2     6183.42     6050.95    119.57 o 
  -5   3   2     2594.99     2662.62    101.19 o 
  -4   3   2      456.02      439.27     76.97 o 
  -3   3   2    12684.33    12647.42    113.87 o 
  -2   3   2    13169.37    13685.81    129.98 o 
  -1   3   2     8873.65     9038.61    112.23 o 
   0   3   2    16912.82    16688.69    152.88 o 
   1   3   2     7596.94     7323.65     90.03 o 
   2   3   2    12926.93    13477.10    120.31 o 
   3   3   2    11976.96    11950.93    107.41 o 
   4   3   2      382.18      408.64     49.63 o 
   5   3   2     2667.28     2623.85     71.00 o 
   6   3   2     6050.81     5764.89     84.74 o 
   7   3   2      540.56      502.98     62.45 o 
   8   3   2      754.08      695.44     57.77 o 
   9   3   2      206.15      160.45     97.27 o 
  10   3   2       16.69      157.83    164.46 o 
  11   3   2     1352.42     1467.75    217.72 o 
  12   3   2      616.16      835.42    206.15 o 
  13   3   2     1279.96     1506.07    214.17 o 
  14   3   2      253.10      416.17    238.07 o 
  15   3   2      872.00      945.96    223.88 o 
 -15   4   2      567.25      626.35    220.36 o 
 -14   4   2      263.83      370.74    221.32 o 
 -13   4   2      200.12      262.32    230.31 o 
 -12   4   2       75.71      242.04    319.14 o 
 -11   4   2      112.91      165.78    176.57 o 
 -10   4   2     2498.30     2552.01    138.98 o 
  -9   4   2      253.78      262.91    100.67 o 
  -8   4   2     3066.58     3046.90    107.29 o 
  -7   4   2      382.63      260.77     91.95 o 
  -6   4   2     8798.04     8777.62    119.82 o 
  -5   4   2     1000.97      990.46     92.42 o 
  -4   4   2    12065.50    11096.06    114.44 o 
  -3   4   2     9238.45     8991.06     95.56 o 
  -2   4   2     1930.63     1784.53     75.63 o 
  -1   4   2     1074.40     1274.86     74.30 o 
   0   4   2     1590.28     1606.82     63.20 o 
   1   4   2     1009.92     1101.07     51.83 o 
   2   4   2     1705.19     1565.09     63.70 o 
   3   4   2     9650.73     9505.45     83.30 o 
   4   4   2    11808.99    10632.15     92.76 o 
   5   4   2      965.95      971.32     70.48 o 
   6   4   2     9219.38     9278.75    100.66 o 
   7   4   2      337.31      250.32     72.21 o 
   8   4   2     3153.63     3049.65     86.64 o 
   9   4   2      218.43      184.02     68.45 o 
  10   4   2     2257.82     2376.66    208.43 o 
  11   4   2       77.31      193.27    292.11 o 
  12   4   2       88.26      108.62    266.32 o 
  13   4   2      243.66      253.07    218.08 o 
  14   4   2      257.71      361.88    211.10 o 
  15   4   2      616.44      512.16    219.58 o 
 -15   5   2      622.39      945.66    215.62 o 
 -14   5   2       71.43      335.97    211.75 o 
 -13   5   2      640.72      809.20    235.84 o 
 -12   5   2      950.48      839.73    230.42 o 
 -11   5   2      874.82     1103.16    224.08 o 
 -10   5   2       38.34       96.73    135.04 o 
  -9   5   2      814.34      802.00    108.59 o 
  -8   5   2      495.55      419.56    103.40 o 
  -7   5   2      742.55      806.71    100.30 o 
  -6   5   2      848.02     1012.38     96.40 o 
  -5   5   2     3882.43     4103.73    105.26 o 
  -4   5   2     2072.49     2069.66     95.94 o 
  -3   5   2     5737.54     5870.70    100.71 o 
  -2   5   2     1289.38     1185.26     92.14 o 
  -1   5   2    10982.70    11021.98    123.20 o 
   0   5   2     1891.99     1854.71     52.88 o 
   1   5   2    11270.60    11313.38     83.66 o 
   2   5   2     1080.68      966.06     70.06 o 
   3   5   2     5948.56     6056.98    100.20 o 
   4   5   2     1864.47     1876.84     78.03 o 
   5   5   2     4131.54     4296.72     85.07 o 
   6   5   2      845.24      990.09     73.69 o 
   7   5   2      785.29      811.42     78.48 o 
   8   5   2      481.70      372.68     83.39 o 
   9   5   2      872.73      818.41    104.43 o 
  10   5   2       26.29       81.79    233.09 o 
  11   5   2      754.28      892.53    214.61 o 
  12   5   2      967.29      823.01    219.86 o 
  13   5   2      668.29      907.31    219.47 o 
  14   5   2       55.40      276.90    279.79 o 
  15   5   2      639.88      922.59    212.47 o 
 -14   6   2      129.02      311.22    239.46 o 
 -13   6   2      403.96      474.28    216.70 o 
 -12   6   2      395.94      382.96    224.45 o 
 -11   6   2      622.87      497.05    218.36 o 
 -10   6   2      523.51      522.91    171.20 o 
  -9   6   2      801.92      699.27    113.80 o 
  -8   6   2     1961.97     1738.25    112.67 o 
  -7   6   2     2074.72     2164.37    112.43 o 
  -6   6   2     2444.32     2284.99    103.63 o 
  -5   6   2     2810.50     2709.30    102.60 o 
  -4   6   2     2906.67     2902.06    100.22 o 
  -3   6   2     2334.84     2390.92    107.65 o 
  -2   6   2    10573.35    11052.04    139.63 o 
  -1   6   2     3561.48     3151.21    107.52 o 
   0   6   2      487.43      613.65     61.16 o 
   1   6   2     3685.53     3247.29     74.30 o 
   2   6   2    10732.61    10926.93    173.10 o 
   3   6   2     2151.42     2208.85     94.29 o 
   4   6   2     2838.99     2935.56     84.95 o 
   5   6   2     2845.44     2712.33     85.76 o 
   6   6   2     2470.36     2219.64     84.84 o 
   7   6   2     2027.02     2141.83     86.36 o 
   8   6   2     2023.39     1792.09    119.02 o 
   9   6   2      730.66      704.83    117.16 o 
  10   6   2      524.91      587.45    155.64 o 
  11   6   2      570.42      480.69    206.17 o 
  12   6   2      389.73      401.61    203.91 o 
  13   6   2      430.27      435.75    212.84 o 
  14   6   2      112.87      187.46    248.34 o 
 -14   7   2       71.08      187.27    291.26 o 
 -13   7   2      439.29      634.57    222.46 o 
 -12   7   2      224.45      316.51    209.82 o 
 -11   7   2      268.07      351.44    200.01 o 
 -10   7   2      118.72      209.23    172.75 o 
  -9   7   2      659.11      781.50    140.70 o 
  -8   7   2      264.84      335.91    115.35 o 
  -7   7   2       18.14      181.41    193.69 o 
  -6   7   2       16.03       86.52    114.53 o 
  -5   7   2      714.10      703.28    103.39 o 
  -4   7   2       30.05       72.20    135.13 o 
  -3   7   2     1045.25      935.39    104.95 o 
  -2   7   2     3300.35     3279.41    118.58 o 
  -1   7   2     3921.30     3945.83    102.33 o 
   0   7   2     7153.11     7020.97    100.03 o 
   1   7   2     4118.04     4199.37     78.78 o 
   2   7   2     2846.72     2975.79     97.51 o 
   3   7   2     1072.63     1063.29     92.18 o 
   4   7   2       40.64      104.57     70.73 o 
   5   7   2      707.44      669.67     84.66 o 
   6   7   2       19.26       99.14    126.63 o 
   7   7   2       13.43       72.01    167.42 o 
   8   7   2      306.29      259.96    128.76 o 
   9   7   2      560.12      561.27    127.50 o 
  10   7   2       71.68       33.72    174.65 o 
  11   7   2      308.08      383.90    203.70 o 
  12   7   2      192.85      306.96    206.72 o 
  13   7   2      451.98      534.41    211.42 o 
  14   7   2       41.42       95.68    220.26 o 
 -14   8   2      363.49      425.45    212.50 o 
 -13   8   2       59.42      177.18    210.02 o 
 -12   8   2      306.06      580.45    221.85 o 
 -11   8   2      303.90      489.41    200.60 o 
 -10   8   2       66.27      157.55    230.42 o 
  -9   8   2      433.52      611.63    140.86 o 
  -8   8   2      191.76      305.96    143.90 o 
  -7   8   2      390.47      403.57    115.76 o 
  -6   8   2      294.01      223.42    112.61 o 
  -5   8   2      734.46      602.17    112.39 o 
  -4   8   2      116.56      244.90    112.02 o 
  -3   8   2     1863.58     1905.20    112.07 o 
  -2   8   2      218.05      198.66    114.46 o 
  -1   8   2     2312.72     2392.74    101.71 o 
   0   8   2     2829.30     2858.18     89.35 o 
   1   8   2     2273.03     2354.00     72.84 o 
   2   8   2      228.46      213.30     84.90 o 
   3   8   2     1792.97     1767.30     95.03 o 
   4   8   2      118.62      129.72    103.19 o 
   5   8   2      748.96      625.49     75.99 o 
   6   8   2      285.42      234.37     95.89 o 
   7   8   2      503.93      476.37    129.74 o 
   8   8   2      217.08      306.53    135.56 o 
   9   8   2      401.56      513.43    133.64 o 
  10   8   2       73.32      149.87    299.95 o 
  11   8   2      310.52      454.53    195.41 o 
  12   8   2      331.84      389.16    210.71 o 
  13   8   2       62.20       96.01    235.75 o 
  14   8   2      347.06      372.15    209.14 o 
 -13   9   2      135.53      243.76    202.50 o 
 -12   9   2       62.93      265.37    211.39 o 
 -11   9   2      109.64      171.45    233.34 o 
 -10   9   2      219.47      315.31    168.57 o 
  -9   9   2       54.44      224.81    156.48 o 
  -8   9   2      535.72      543.53    144.44 o 
  -7   9   2      298.95      303.33    143.74 o 
  -6   9   2      633.16      491.75    119.75 o 
  -5   9   2       11.54       72.11    163.38 o 
  -4   9   2      189.80      242.58    125.52 o 
  -3   9   2       44.69       73.88    130.03 o 
  -2   9   2      681.37      612.24    109.41 o 
  -1   9   2      491.51      425.28    108.31 o 
   0   9   2       28.09       68.22     42.62 o 
   1   9   2      553.67      532.39     66.65 o 
   2   9   2      649.42      601.20    104.13 o 
   3   9   2       48.59       80.63    138.70 o 
   4   9   2      159.86      241.81    105.95 o 
   5   9   2       26.53      129.40    100.01 o 
   6   9   2      661.15      515.75    129.18 o 
   7   9   2      247.88      248.65    136.31 o 
   8   9   2      555.54      628.84    134.16 o 
   9   9   2       58.19      146.46    132.58 o 
  10   9   2      198.10      347.19    164.53 o 
  11   9   2      102.00      143.93    186.11 o 
  12   9   2       80.33      217.20    191.48 o 
  13   9   2      148.21      222.01    218.21 o 
 -12  10   2      103.96      224.67    188.36 o 
 -11  10   2      150.92      251.18    175.11 o 
 -10  10   2       33.40      174.13    179.42 o 
  -9  10   2      192.45      198.66    140.44 o 
  -8  10   2      557.10      529.63    145.05 o 
  -7  10   2      167.65      233.61    155.23 o 
  -6  10   2      314.55      245.92    119.83 o 
  -5  10   2      677.89      650.25    123.26 o 
  -4  10   2      162.14      181.49    137.00 o 
  -3  10   2      731.20      712.52    128.70 o 
  -2  10   2       45.89       88.89    153.59 o 
  -1  10   2     1395.59     1473.59    117.20 o 
   0  10   2      367.42      233.38     87.23 o 
   1  10   2     1508.76     1466.16     68.65 o 
   2  10   2       54.04       76.63    153.64 o 
   3  10   2      801.66      897.57    108.95 o 
   4  10   2      145.30      134.59    109.26 o 
   5  10   2      730.95      710.51    121.34 o 
   6  10   2      261.87      205.20    122.11 o 
   7  10   2      159.76      224.78    137.18 o 
   8  10   2      468.47      494.28    128.03 o 
   9  10   2      207.16      237.28    125.49 o 
  10  10   2       38.06      237.28    186.83 o 
  11  10   2      144.65      249.04    163.17 o 
  12  10   2      106.66      408.92    379.99 o 
 -11  11   2       57.10      102.44    265.12 o 
 -10  11   2      157.58      207.54    175.33 o 
  -9  11   2      347.85      363.12    143.23 o 
  -8  11   2       27.97       38.83    225.70 o 
  -7  11   2       72.18      195.10    139.88 o 
  -6  11   2      941.52     1053.40    141.08 o 
  -5  11   2      475.45      361.77    118.49 o 
  -4  11   2      529.67      691.44    131.98 o 
  -3  11   2      429.94      439.90    115.19 o 
  -2  11   2       49.86      147.35    121.12 o 
  -1  11   2      875.45      811.65    104.81 o 
   0  11   2       16.39      175.12    206.40 o 
   1  11   2      904.14      985.01    112.80 o 
   2  11   2       40.69       26.72    242.45 o 
   3  11   2      467.48      548.80    123.10 o 
   4  11   2      513.13      560.37    115.27 o 
   5  11   2      475.73      362.61    123.13 o 
   6  11   2      901.47      798.34    124.38 o 
   7  11   2       64.86      205.05    138.68 o 
   8  11   2       43.82      120.45    127.74 o 
   9  11   2      328.52      489.22    202.98 o 
  10  11   2      174.55      360.70    208.35 o 
  11  11   2       38.40      169.88    254.69 o 
 -10  12   2       57.04      218.32    179.99 o 
  -9  12   2      316.52      407.67    153.04 o 
  -8  12   2        6.14       57.04    184.91 o 
  -7  12   2      178.18      129.95    139.94 o 
  -6  12   2      200.93      167.53    138.71 o 
  -5  12   2      494.44      581.83    136.02 o 
  -4  12   2       78.57      124.68    125.09 o 
  -3  12   2      621.16      775.76    135.14 o 
  -2  12   2       69.46      171.92    228.50 o 
  -1  12   2       15.63       42.33    229.58 o 
   0  12   2        4.02       46.87    210.43 o 
   1  12   2       12.99       78.14    153.27 o 
   2  12   2       65.42       94.61    123.76 o 
   3  12   2      673.76      710.38    135.09 o 
   4  12   2      118.38      206.36    144.60 o 
   5  12   2      538.08      538.51    130.03 o 
   6  12   2      175.72      105.65    101.89 o 
   7  12   2      208.36      211.46    181.84 o 
   8  12   2        0.79      114.25    247.41 o 
   9  12   2      301.91      324.37    201.58 o 
  10  12   2       47.01       89.61    204.22 o 
  -9  13   2       59.85       81.89    141.46 o 
  -8  13   2      316.00      360.83    145.36 o 
  -7  13   2      285.59      316.53    149.07 o 
  -6  13   2       85.11      135.37    170.27 o 
  -5  13   2      184.43      162.89    147.00 o 
  -4  13   2      727.67      680.01    148.46 o 
  -3  13   2       36.79      292.77    226.08 o 
  -2  13   2      744.68      837.83    158.91 o 
  -1  13   2      335.07      484.37    136.04 o 
   0  13   2       57.65      153.81    125.76 o 
   1  13   2      357.83      686.40    138.89 o 
   2  13   2      744.53      943.24    131.09 o 
   3  13   2       53.40      130.43    182.99 o 
   4  13   2      682.69      658.66    177.37 o 
   5  13   2      167.30      171.15    226.14 o 
   6  13   2       92.60       76.42    221.38 o 
   7  13   2      268.61      360.78    211.50 o 
   8  13   2      327.30      215.45    187.64 o 
   9  13   2       65.40      104.63    233.36 o 
  -8  14   2       93.87      137.95    248.88 o 
  -7  14   2      237.71      373.70    199.96 o 
  -6  14   2       54.08       84.38    156.13 o 
  -5  14   2      821.71     1031.26    148.26 o 
  -4  14   2       31.14       71.32    312.15 o 
  -3  14   2      221.16      314.43    167.79 o 
  -2  14   2       22.33      149.35    162.08 o 
  -1  14   2       57.62       93.34    193.82 o 
   0  14   2        0.96      259.86    414.28 o 
   1  14   2       61.02      203.04    144.70 o 
   2  14   2       31.16      151.36    224.98 o 
   3  14   2      256.46      334.17    146.01 o 
   4  14   2       29.75      131.75    184.34 o 
   5  14   2      799.61      871.84    187.84 o 
   6  14   2       49.69      233.38    208.18 o 
   7  14   2      237.25      314.19    184.80 o 
   8  14   2      102.81      146.80    275.17 o 
  -6  15   2       14.46        7.68    311.20 o 
  -5  15   2       21.91      121.08    237.68 o 
  -4  15   2      229.59      334.17    154.08 o 
  -3  15   2      124.17      196.64    158.27 o 
  -2  15   2      297.36      519.11    160.49 o 
  -1  15   2       90.06      135.24    206.76 o 
   0  15   2      650.06     1075.60    196.46 o 
   1  15   2       95.93       69.88    408.97 o 
   2  15   2      301.47      324.49    334.69 o 
   3  15   2      123.06       45.48    260.31 o 
   4  15   2      210.34      348.16    178.08 o 
   5  15   2       15.55       57.10    243.02 o 
   6  15   2       12.84      108.55    207.11 o 
  -3  16   2       31.74      211.47    184.78 o 
  -1  16   2      118.60      140.48    196.29 o 
   0  16   2        1.98       32.66    609.53 o 
   1  16   2      117.43      132.54    613.30 o 
   2  16   2       11.56      224.24    569.99 o 
   3  16   2       25.80      195.79    401.72 o 
   2   0   3     7560.41     8254.62    131.02 o 
   3   0   3     6208.71     6180.14     75.08 o 
   4   0   3    11921.80    11492.32    156.14 o 
   5   0   3      351.49      239.23     91.79 o 
   6   0   3    15125.39    15039.61    157.33 o 
   7   0   3     1694.88     1814.15    125.43 o 
   8   0   3     6090.34     5934.06    151.06 o 
   9   0   3      378.91      519.07    153.09 o 
  10   0   3     1312.04     1129.06    169.23 o 
  11   0   3      118.48       50.84    216.76 o 
  12   0   3       99.49      292.52    184.91 o 
  13   0   3      578.08      685.57    187.05 o 
  14   0   3      210.06      228.56    191.46 o 
  15   0   3      211.36      310.91    225.26 o 
  16   0   3       87.87      192.27    219.93 o 
 -15   1   3      955.68     1231.86    232.02 o 
 -14   1   3      654.34      659.36    186.70 o 
 -13   1   3     2453.59     2957.64    188.79 o 
 -12   1   3       95.86      200.83    263.72 o 
 -11   1   3     1794.16     1818.52    174.80 o 
 -10   1   3       41.30      117.90    208.11 o 
  -9   1   3       99.88      143.25    145.40 o 
  -8   1   3      693.73      591.56    131.40 o 
  -7   1   3      237.41      286.16    120.62 o 
  -6   1   3     1873.52     1826.69    117.51 o 
  -5   1   3     2273.78     2253.58     87.34 o 
  -4   1   3     9241.42     9404.11     99.04 o 
  -3   1   3     9040.31     9804.74     78.22 o 
  -2   1   3      409.12      634.14     54.30 o 
  -1   1   3    64043.94    69674.39   1202.81 o 
   1   1   3    64665.17    71430.98   2026.38 o 
   2   1   3      502.97      757.54     43.66 o 
   3   1   3     7925.89     8608.45    125.39 o 
   4   1   3     9352.71     9221.20     94.15 o 
   5   1   3     2301.97     2249.11     67.41 o 
   6   1   3     1901.27     1690.12     70.06 o 
   7   1   3      203.93      180.55     52.35 o 
   8   1   3      688.79      592.62    147.01 o 
   9   1   3      165.44      112.84    194.03 o 
  10   1   3       25.90      107.85    309.07 o 
  11   1   3     1872.41     2007.79    183.21 o 
  12   1   3       69.35      110.73    260.08 o 
  13   1   3     2489.97     3022.40    195.27 o 
  14   1   3      712.25      711.87    221.13 o 
  15   1   3      977.84     1256.63    219.61 o 
 -15   2   3      111.18      195.70    280.35 o 
 -14   2   3      227.24      236.73    274.85 o 
 -13   2   3       59.89      195.50    238.82 o 
 -12   2   3      296.12      268.76    198.48 o 
 -11   2   3       67.76      125.63    175.17 o 
 -10   2   3       53.54      231.69    241.52 o 
  -9   2   3     1148.41     1132.67    150.42 o 
  -8   2   3     2434.13     2250.86    117.61 o 
  -7   2   3     7307.31     7445.30    131.07 o 
  -6   2   3     6618.30     6127.41    119.81 o 
  -5   2   3     3822.44     3912.69    100.48 o 
  -4   2   3     2702.16     2724.16     82.44 o 
  -3   2   3     1452.05     1413.34     58.18 o 
  -2   2   3    22086.64    23667.65    110.07 o 
  -1   2   3     2891.59     3005.70     59.16 o 
   0   2   3      865.54      883.75     41.38 o 
   1   2   3     2771.04     2827.00     48.85 o 
   2   2   3    22951.37    24398.63    161.92 o 
   3   2   3     1535.37     1534.86     56.10 o 
   4   2   3     2626.94     2624.05     49.57 o 
   5   2   3     3690.99     3923.84     75.13 o 
   6   2   3     6834.50     6418.75     95.15 o 
   7   2   3     6970.55     7202.45    102.41 o 
   8   2   3     2531.72     2344.55     85.53 o 
   9   2   3     1190.40      994.57     86.60 o 
  10   2   3       43.49      189.43    182.62 o 
  11   2   3       91.56      191.44    206.63 o 
  12   2   3      317.19      354.83    191.45 o 
  13   2   3       57.23      214.74    230.07 o 
  14   2   3      221.98      260.47    217.87 o 
  15   2   3      100.29      250.92    234.05 o 
 -15   3   3      532.03      761.06    216.47 o 
 -14   3   3      403.12      536.81    225.52 o 
 -13   3   3     1017.96     1207.17    219.00 o 
 -12   3   3      202.58      280.72    167.88 o 
 -11   3   3     1282.96     1375.03    165.24 o 
 -10   3   3      371.65      308.93    133.67 o 
  -9   3   3      677.93      610.00    128.68 o 
  -8   3   3       24.68       96.15    134.23 o 
  -7   3   3     2193.23     2074.34    113.13 o 
  -6   3   3     2988.86     3098.30    111.04 o 
  -5   3   3     4939.70     4720.10    110.52 o 
  -4   3   3     2090.04     2150.79     85.25 o 
  -3   3   3    11778.76    11733.19    125.21 o 
  -2   3   3    28424.03    28393.89    222.58 o 
  -1   3   3    18590.43    19347.37    123.57 o 
   0   3   3    26136.86    27973.52    196.17 o 
   1   3   3    19507.17    20135.11    154.66 o 
   2   3   3    29848.66    29792.47    176.07 o 
   3   3   3    11513.56    11611.85    102.01 o 
   4   3   3     2304.59     2272.37     70.20 o 
   5   3   3     4993.57     4781.71     71.52 o 
   6   3   3     2927.85     2942.29     75.12 o 
   7   3   3     2153.94     2094.70     63.72 o 
   8   3   3       11.00       58.76     38.24 o 
   9   3   3      736.28      718.03     95.06 o 
  10   3   3      401.30      406.77    187.41 o 
  11   3   3     1237.45     1432.11    191.27 o 
  12   3   3      268.31      316.82    198.72 o 
  13   3   3     1064.34     1203.06    209.36 o 
  14   3   3      378.62      619.25    215.61 o 
  15   3   3      535.36      751.52    217.56 o 
 -15   4   3       35.95      144.97    212.34 o 
 -14   4   3       85.22      321.23    252.36 o 
 -13   4   3       46.39       74.37    300.57 o 
 -12   4   3      221.20      345.04    211.52 o 
 -11   4   3      634.44      462.93    171.10 o 
 -10   4   3      890.29      890.74    110.88 o 
  -9   4   3      735.02      841.31    107.68 o 
  -8   4   3      520.39      532.73    102.97 o 
  -7   4   3     4213.32     3990.36    124.22 o 
  -6   4   3     2715.65     2566.01    112.55 o 
  -5   4   3     2553.51     2725.36    108.67 o 
  -4   4   3     2279.38     2429.40     99.96 o 
  -3   4   3     3814.49     3868.95     84.48 o 
  -2   4   3     1845.52     1721.50     88.54 o 
  -1   4   3      127.13      169.46     73.38 o 
   0   4   3      917.85     1039.38     62.77 o 
   1   4   3      130.35      114.89     43.37 o 
   2   4   3     1798.01     1731.53     61.18 o 
   3   4   3     3501.66     3589.87     75.02 o 
   4   4   3     2319.67     2289.93     57.50 o 
   5   4   3     2835.17     2908.66     71.87 o 
   6   4   3     2725.10     2689.65     70.56 o 
   7   4   3     3914.40     3711.44     80.15 o 
   8   4   3      517.95      545.69     70.91 o 
   9   4   3      659.86      641.47     63.48 o 
  10   4   3      900.98      940.29    205.33 o 
  11   4   3      707.30      764.14    208.33 o 
  12   4   3      210.15      112.74    213.70 o 
  13   4   3       50.14      167.11    247.72 o 
  14   4   3       79.95      168.74    205.41 o 
  15   4   3       22.52      186.92    211.11 o 
 -15   5   3       46.00      179.46    227.47 o 
 -14   5   3       43.84      201.69    249.08 o 
 -13   5   3      188.50      383.11    222.73 o 
 -12   5   3      109.09      242.30    243.82 o 
 -11   5   3      515.84      557.64    227.89 o 
 -10   5   3     1149.64     1220.43    116.97 o 
  -9   5   3      430.64      495.44    114.12 o 
  -8   5   3      100.31       60.68    130.60 o 
  -7   5   3      559.43      480.73    102.72 o 
  -6   5   3      641.27      725.96     97.95 o 
  -5   5   3      713.28      633.84     97.92 o 
  -4   5   3      209.15      344.10     96.46 o 
  -3   5   3     1324.14     1400.18     93.24 o 
  -2   5   3      129.91      108.62    137.54 o 
  -1   5   3     2257.94     2244.18     92.28 o 
   0   5   3       55.31      107.24     62.40 o 
   1   5   3     2474.65     2455.52     56.78 o 
   2   5   3       97.77       50.91     55.96 o 
   3   5   3     1174.74     1189.49     66.86 o 
   4   5   3      258.37      361.47     64.65 o 
   5   5   3      743.87      678.72     60.46 o 
   6   5   3      651.58      708.70     61.66 o 
   7   5   3      582.24      522.95     69.17 o 
   8   5   3       73.50       44.02     74.03 o 
   9   5   3      477.08      428.20     97.88 o 
  10   5   3     1045.84     1080.18    189.91 o 
  11   5   3      507.99      485.64    205.32 o 
  12   5   3      125.94      135.89    231.50 o 
  13   5   3      187.14      271.28    251.31 o 
  14   5   3       70.43       85.52    262.82 o 
  15   5   3       40.72      252.60    235.84 o 
 -14   6   3       27.43      225.45    254.86 o 
 -13   6   3       12.64      261.04    248.65 o 
 -12   6   3       89.12      240.34    212.59 o 
 -11   6   3        6.43      228.07    305.00 o 
 -10   6   3      467.42      540.48    129.99 o 
  -9   6   3     1223.10     1253.21    119.87 o 
  -8   6   3      299.49      370.63    115.68 o 
  -7   6   3      431.77      494.66    110.48 o 
  -6   6   3     3283.15     3226.94    112.20 o 
  -5   6   3      250.65      279.59     98.64 o 
  -4   6   3     1209.59     1141.41     99.51 o 
  -3   6   3      822.57      992.71    108.06 o 
  -2   6   3     4574.71     4479.93    122.97 o 
  -1   6   3       10.92       49.28     99.62 o 
   0   6   3     2856.18     2670.86     65.11 o 
   1   6   3       13.50       69.73     72.10 o 
   2   6   3     4824.64     4609.81     80.53 o 
   3   6   3      904.03     1091.97     84.64 o 
   4   6   3     1303.62     1252.71     66.21 o 
   5   6   3      306.55      366.92     68.18 o 
   6   6   3     3347.38     3110.48     80.27 o 
   7   6   3      456.55      413.06     68.98 o 
   8   6   3      281.85      371.44    112.89 o 
   9   6   3     1184.59     1141.42    115.51 o 
  10   6   3      425.10      381.54    193.15 o 
  11   6   3        6.10       33.62    501.10 o 
  12   6   3      105.33      110.19    220.17 o 
  13   6   3       12.75      111.68    252.53 o 
  14   6   3       33.31      168.00    237.91 o 
 -14   7   3       26.78      464.25    267.55 o 
 -13   7   3      307.11      733.19    219.45 o 
 -12   7   3      259.97      322.50    213.98 o 
 -11   7   3      427.90      347.49    208.30 o 
 -10   7   3     1344.35     1340.62    133.55 o 
  -9   7   3      110.95      278.35    140.45 o 
  -8   7   3      111.38      156.53    118.97 o 
  -7   7   3       25.32      140.69    147.17 o 
  -6   7   3      235.69      312.82    112.75 o 
  -5   7   3      124.86      104.88     72.80 o 
  -4   7   3      334.70      274.09    101.66 o 
  -3   7   3     2928.48     3005.20    114.19 o 
  -2   7   3      698.04      535.45    116.70 o 
  -1   7   3     3938.83     3945.34    104.85 o 
   0   7   3      155.51      119.94     52.54 o 
   1   7   3     4308.01     4349.04     80.02 o 
   2   7   3      690.59      584.25     67.84 o 
   3   7   3     3193.00     3164.60     98.44 o 
   4   7   3      331.47      230.31     59.85 o 
   5   7   3      160.51      105.26     68.04 o 
   6   7   3      228.82      230.02     72.96 o 
   7   7   3       19.52      117.07    185.85 o 
   8   7   3      109.59       87.17    120.97 o 
   9   7   3      154.48      176.52    120.82 o 
  10   7   3     1336.92     1347.51    154.83 o 
  11   7   3      461.85      319.06    186.14 o 
  12   7   3      253.59      231.29    194.81 o 
  13   7   3      317.57      452.81    208.18 o 
  14   7   3       26.28      172.60    282.51 o 
 -13   8   3       51.22      275.66    264.65 o 
 -12   8   3      185.68      257.94    211.02 o 
 -11   8   3       29.60      114.42    175.37 o 
 -10   8   3      244.76      406.48    174.91 o 
  -9   8   3      254.31      218.10    151.28 o 
  -8   8   3     4106.23     3979.06    134.20 o 
  -7   8   3     1755.56     1600.64    124.60 o 
  -6   8   3     2243.50     2307.16    125.27 o 
  -5   8   3     1334.68     1400.96    118.59 o 
  -4   8   3     3153.30     3110.69    114.77 o 
  -3   8   3     1909.51     1825.50    117.62 o 
  -2   8   3      566.81      571.85    121.09 o 
  -1   8   3      790.52      814.90     96.83 o 
   0   8   3      413.91      428.19     46.86 o 
   1   8   3      779.23      773.65     69.51 o 
   2   8   3      656.68      645.24     71.20 o 
   3   8   3     1896.51     1667.90     95.32 o 
   4   8   3     3202.03     3080.72    111.71 o 
   5   8   3     1303.31     1340.39     88.68 o 
   6   8   3     2174.17     2181.10    122.55 o 
   7   8   3     1840.19     1690.08    128.50 o 
   8   8   3     3856.39     3693.03    149.96 o 
   9   8   3      287.46      241.56    123.81 o 
  10   8   3      225.09      235.25    153.88 o 
  11   8   3       38.85      147.87    210.99 o 
  12   8   3      182.58      274.12    188.50 o 
  13   8   3       55.61      193.12    208.49 o 
 -13   9   3      601.08      539.42    215.64 o 
 -12   9   3      311.40      259.08    207.49 o 
 -11   9   3      835.55     1032.69    174.66 o 
 -10   9   3      139.18      232.07    173.82 o 
  -9   9   3       59.60       71.05    167.48 o 
  -8   9   3      231.54      211.11    150.07 o 
  -7   9   3       10.04      144.74    158.20 o 
  -6   9   3      659.72      610.70    122.36 o 
  -5   9   3      182.83      227.48    118.59 o 
  -4   9   3      585.76      819.84    117.11 o 
  -3   9   3     1250.98     1339.27    121.56 o 
  -2   9   3     1922.00     1922.06    113.90 o 
  -1   9   3     1932.55     1819.74    115.74 o 
   0   9   3     4761.68     4812.20    116.56 o 
   1   9   3     2055.97     1964.82     75.62 o 
   2   9   3     1868.38     1878.78     83.09 o 
   3   9   3     1288.63     1297.79     97.86 o 
   4   9   3      527.13      761.49    108.96 o 
   5   9   3      209.27      323.88     93.00 o 
   6   9   3      677.92      660.67    121.53 o 
   7   9   3        6.45       68.36    163.99 o 
   8   9   3      260.90      308.08    127.53 o 
   9   9   3       42.67       51.99    148.00 o 
  10   9   3      185.97      267.97    151.80 o 
  11   9   3      912.38      992.49    181.09 o 
  12   9   3      369.02      215.42    189.00 o 
  13   9   3      634.52      731.42    322.46 o 
 -12  10   3        1.59       88.74    232.14 o 
 -11  10   3      186.28      280.19    168.83 o 
 -10  10   3      258.69      254.12    170.17 o 
  -9  10   3      107.09      216.91    194.74 o 
  -8  10   3      228.91      253.98    147.15 o 
  -7  10   3     2622.28     2756.33    152.94 o 
  -6  10   3     1361.24     1308.73    129.29 o 
  -5  10   3     2181.69     1949.42    127.34 o 
  -4  10   3       29.29       57.38    203.57 o 
  -3  10   3     1001.69     1042.86    131.84 o 
  -2  10   3      312.91      297.25    115.88 o 
  -1  10   3      693.62      682.82    117.63 o 
   0  10   3        6.91       67.82    115.06 o 
   1  10   3      676.09      756.61     69.95 o 
   2  10   3      362.60      395.31    104.04 o 
   3  10   3      850.12      841.23    114.43 o 
   4  10   3       22.50       42.20    127.96 o 
   5  10   3     2040.99     1850.56    117.17 o 
   6  10   3     1339.05     1390.25    124.67 o 
   7  10   3     2654.28     2760.41    136.88 o 
   8  10   3      209.58      347.24    134.47 o 
   9  10   3       61.13       36.88    221.51 o 
  10  10   3      237.64      337.23    207.64 o 
  11  10   3      208.01      221.75    280.93 o 
  12  10   3        1.32      174.25    376.19 o 
 -11  11   3      137.41      316.85    200.71 o 
 -10  11   3      291.55      489.48    170.60 o 
  -9  11   3      208.95      325.78    146.01 o 
  -8  11   3       63.08      169.38    145.42 o 
  -7  11   3      179.36      279.18    148.40 o 
  -6  11   3      157.21      233.34    140.84 o 
  -5  11   3      409.02      345.21    125.06 o 
  -4  11   3      798.87      877.42    140.63 o 
  -3  11   3       95.50       90.79    154.78 o 
  -2  11   3     1537.74     1541.14    120.41 o 
  -1  11   3     1099.37     1039.00    120.54 o 
   0  11   3     1387.30     1526.85    125.90 o 
   1  11   3     1086.64     1030.41    112.19 o 
   2  11   3     1499.65     1362.67    127.52 o 
   3  11   3       97.74      152.73    119.63 o 
   4  11   3      831.73      946.54    110.78 o 
   5  11   3      408.66      262.05    113.72 o 
   6  11   3      164.77      119.63    120.42 o 
   7  11   3      168.37      231.38    136.01 o 
   8  11   3       77.55      272.63    169.52 o 
   9  11   3      234.11      250.30    203.61 o 
  10  11   3      294.24      376.59    207.35 o 
  11  11   3      125.92      175.12    299.96 o 
 -10  12   3       40.24      133.36    196.69 o 
  -9  12   3      154.86      204.23    155.23 o 
  -8  12   3       19.29       98.16    166.93 o 
  -7  12   3      151.35      208.99    141.92 o 
  -6  12   3       10.93       66.55    261.08 o 
  -5  12   3      482.63      576.24    137.41 o 
  -4  12   3       55.60      128.51    165.18 o 
  -3  12   3       41.02      150.27    168.26 o 
  -2  12   3      355.85      346.76    128.88 o 
  -1  12   3        3.15       89.82    191.16 o 
   0  12   3      208.80      109.79    122.60 o 
   1  12   3        5.96       71.53    171.05 o 
   2  12   3      355.46      430.17    117.15 o 
   3  12   3       26.88       83.52    150.72 o 
   4  12   3       56.12      138.24    185.51 o 
   5  12   3      428.06      403.85    131.01 o 
   6  12   3       11.76       47.85    182.85 o 
   7  12   3      126.52      217.68    168.96 o 
   8  12   3       16.92       79.48    224.33 o 
   9  12   3      188.67      319.07    197.47 o 
  10  12   3       44.91      180.46    223.22 o 
  -9  13   3       91.05      228.96    150.94 o 
  -8  13   3      165.40      192.49    156.04 o 
  -7  13   3       52.56      165.64    168.17 o 
  -6  13   3       68.62      177.06    197.66 o 
  -5  13   3      245.18      288.69    157.13 o 
  -4  13   3      135.49      279.89    149.69 o 
  -3  13   3      283.41      255.05    160.73 o 
  -2  13   3      176.91      221.56    164.11 o 
  -1  13   3       30.35      114.69    253.35 o 
   0  13   3      250.44      292.39    128.20 o 
   1  13   3       43.87      121.16    153.65 o 
   2  13   3      166.88      216.51    116.49 o 
   3  13   3      309.12      347.53    148.90 o 
   4  13   3      156.62      284.13    175.27 o 
   5  13   3      261.77      232.69    174.97 o 
   6  13   3       73.82      176.34    242.25 o 
   7  13   3       53.88       65.89    251.81 o 
   8  13   3      152.93      111.79    184.78 o 
   9  13   3       87.90       36.75    251.90 o 
  -8  14   3       54.04      269.23    237.27 o 
  -7  14   3       12.77       64.21    211.85 o 
  -6  14   3       77.83      201.63    263.70 o 
  -5  14   3      202.39      216.73    148.44 o 
  -4  14   3       77.58      212.26    174.65 o 
  -3  14   3      264.50      166.68    163.41 o 
  -2  14   3       10.64       62.26    175.86 o 
  -1  14   3       62.70      114.27    198.20 o 
   0  14   3      110.49      140.71    219.18 o 
   1  14   3       63.53       38.38    287.77 o 
   2  14   3       15.43      113.66    185.18 o 
   3  14   3      254.64      301.63    145.39 o 
   4  14   3       60.66      151.01    170.24 o 
   5  14   3      218.07      255.58    188.92 o 
   6  14   3       59.07      131.54    181.99 o 
   7  14   3       13.82      113.98    190.95 o 
   8  14   3       48.92       30.08    257.14 o 
  -6  15   3        1.14      106.74    234.87 o 
  -5  15   3       54.63      171.93    173.35 o 
  -4  15   3      191.15      180.62    173.13 o 
  -3  15   3       18.56       80.72    168.10 o 
  -2  15   3      186.60      218.62    166.34 o 
  -1  15   3       23.96       48.48    279.82 o 
   0  15   3        5.64       44.57    584.93 o 
   1  15   3       11.88       93.53    273.38 o 
   2  15   3      197.75      247.05    250.65 o 
   3  15   3       24.35      200.79    245.55 o 
   4  15   3      186.59      214.75    208.51 o 
   5  15   3       61.47       25.23    178.57 o 
   6  15   3        1.39       86.50    309.33 o 
  -3  16   3      273.06      334.34    160.54 o 
  -2  16   3       32.34      132.28    197.35 o 
  -1  16   3        2.37       45.76    333.03 o 
   0  16   3        0.00      158.98    205.79 o 
   1  16   3        2.45       11.91    602.96 o 
   2  16   3       38.10      212.60    417.97 o 
   3  16   3      274.69      470.37    340.53 o 
   0   0   4    50687.71    50430.10    269.65 o 
   1   0   4       66.16       44.06     44.96 o 
   2   0   4    20225.33    22839.19    218.48 o 
   3   0   4     4103.27     4343.98     69.54 o 
   4   0   4     8336.77     8299.55     92.83 o 
   5   0   4      751.09      653.93     97.01 o 
   6   0   4      111.18      116.81    114.12 o 
   7   0   4      128.67      118.15    118.69 o 
   8   0   4     3943.50     3666.29    143.46 o 
   9   0   4      663.78      571.21    151.05 o 
  10   0   4       91.19      130.46    212.31 o 
  11   0   4      270.21      196.22    184.67 o 
  12   0   4     1584.13     2042.37    182.72 o 
  13   0   4       32.43      133.51    406.20 o 
  14   0   4       82.23      218.96    193.00 o 
  15   0   4      539.71      833.20    189.87 o 
 -15   1   4       37.74      206.23    232.47 o 
 -14   1   4      378.63      409.24    187.18 o 
 -13   1   4      472.51      666.26    184.30 o 
 -12   1   4       16.64       31.89    255.63 o 
 -11   1   4      711.06      887.06    180.89 o 
 -10   1   4      140.77      176.30    195.64 o 
  -9   1   4     1249.32     1282.88    150.45 o 
  -8   1   4      552.83      525.62    133.20 o 
  -7   1   4     2977.01     2669.61    125.12 o 
  -6   1   4      943.88      944.68    117.11 o 
  -5   1   4     3417.02     3588.75    106.56 o 
  -4   1   4     2643.24     2404.99     70.50 o 
  -3   1   4    15287.31    15516.48     95.37 o 
  -2   1   4    31067.82    31873.20    201.34 o 
  -1   1   4      257.87      244.38     37.66 o 
   0   1   4     1786.02     1932.25     49.62 o 
   1   1   4      365.24      325.01     47.74 o 
   2   1   4    31366.14    32568.34    186.80 o 
   3   1   4    16235.17    16369.83    122.84 o 
   4   1   4     2381.92     2203.45     59.35 o 
   5   1   4     3210.71     3381.88     73.68 o 
   6   1   4     1004.52      970.09     63.33 o 
   7   1   4     2785.00     2640.47    135.44 o 
   8   1   4      626.09      516.00    149.24 o 
   9   1   4     1260.09     1247.66    157.79 o 
  10   1   4      112.83      158.99    192.77 o 
  11   1   4      761.22      887.88    185.66 o 
  12   1   4       46.52       80.81    307.49 o 
  13   1   4      426.02      675.49    191.95 o 
  14   1   4      310.52      335.21    189.51 o 
  15   1   4       20.87      189.94    222.80 o 
 -15   2   4      373.15      519.98    216.11 o 
 -14   2   4      321.35      415.21    213.10 o 
 -13   2   4      360.89      346.99    183.21 o 
 -12   2   4      597.01      416.86    176.97 o 
 -11   2   4      664.50      822.76    172.93 o 
 -10   2   4     1998.08     2180.66    165.69 o 
  -9   2   4      568.71      585.86    154.54 o 
  -8   2   4     1569.07     1482.71    142.27 o 
  -7   2   4     1517.61     1495.33    110.87 o 
  -6   2   4     5527.91     5476.58    122.81 o 
  -5   2   4      409.61      540.17     94.63 o 
  -4   2   4     2752.68     2588.82     73.51 o 
  -3   2   4     2425.79     2548.21     65.36 o 
  -2   2   4     7379.34     7559.31     87.94 o 
  -1   2   4    40738.32    44255.30    243.29 o 
   0   2   4      517.93      605.02     42.20 o 
   1   2   4    41211.71    43303.19    204.57 o 
   2   2   4     7159.91     7369.50     84.09 o 
   3   2   4     2483.63     2653.47     58.13 o 
   4   2   4     3168.59     2979.60     57.81 o 
   5   2   4      464.74      479.48     55.56 o 
   6   2   4     5154.38     5119.59    105.02 o 
   7   2   4     1677.25     1627.41     90.14 o 
   8   2   4     1552.98     1344.65     86.83 o 
   9   2   4      582.00      497.73    166.58 o 
  10   2   4     1923.50     1991.66    179.08 o 
  11   2   4      690.46      767.94    186.79 o 
  12   2   4      664.26      573.63    185.11 o 
  13   2   4      394.85      542.35    189.05 o 
  14   2   4      314.83      376.54    211.88 o 
  15   2   4      375.49      295.66    204.22 o 
 -15   3   4      428.51      778.20    214.97 o 
 -14   3   4      132.99      288.47    262.31 o 
 -13   3   4      683.46      976.41    210.55 o 
 -12   3   4      393.57      404.80    174.33 o 
 -11   3   4     1344.22     1450.10    172.69 o 
 -10   3   4     1492.30     1307.91    173.54 o 
  -9   3   4     3459.96     3394.20    139.33 o 
  -8   3   4       71.29      118.14    172.37 o 
  -7   3   4     1331.99     1417.89    115.99 o 
  -6   3   4      229.49      200.61    109.41 o 
  -5   3   4     1739.15     1898.37    105.62 o 
  -4   3   4      890.77      950.92     72.45 o 
  -3   3   4     7584.49     7342.86     83.51 o 
  -2   3   4    16045.28    15875.42    190.32 o 
  -1   3   4    16836.79    17962.39    206.97 o 
   0   3   4     2523.50     2546.14     54.80 o 
   1   3   4    16172.55    16695.50    119.95 o 
   2   3   4    16159.43    16013.86     82.44 o 
   3   3   4     7140.18     6836.44     76.13 o 
   4   3   4      901.22      994.26     63.75 o 
   5   3   4     1912.35     1972.42     80.61 o 
   6   3   4      181.53      125.40     70.22 o 
   7   3   4     1269.86     1248.29     62.74 o 
   8   3   4       95.79      107.31    105.18 o 
   9   3   4     3567.39     3334.34    121.48 o 
  10   3   4     1462.47     1284.34    178.93 o 
  11   3   4     1478.62     1606.33    189.38 o 
  12   3   4      373.80      362.94    192.44 o 
  13   3   4      832.84      941.30    206.27 o 
  14   3   4      128.68      242.76    209.73 o 
  15   3   4      389.91      607.59    200.36 o 
 -15   4   4      102.73      243.71    215.65 o 
 -14   4   4      206.90      323.04    209.60 o 
 -13   4   4      207.02      450.56    205.68 o 
 -12   4   4       67.19      228.72    247.44 o 
 -11   4   4       15.39      141.80    181.98 o 
 -10   4   4     2225.39     2230.65    120.02 o 
  -9   4   4       59.01      202.88    138.06 o 
  -8   4   4     3880.95     3774.58    136.87 o 
  -7   4   4      108.31      139.12    118.53 o 
  -6   4   4     8422.49     8660.67    136.05 o 
  -5   4   4     1939.88     1965.89    108.71 o 
  -4   4   4     1208.99     1273.47     81.68 o 
  -3   4   4      806.95      840.06     69.78 o 
  -2   4   4     9867.14    10180.34    113.99 o 
  -1   4   4      448.32      392.27     60.01 o 
   0   4   4        0.54       38.73     69.48 o 
   1   4   4      507.11      431.16     49.41 o 
   2   4   4    10381.16    10658.73     81.03 o 
   3   4   4      890.20      948.58     63.58 o 
   4   4   4      898.12     1011.68     73.74 o 
   5   4   4     1865.33     1890.89     88.07 o 
   6   4   4     8616.64     8747.75    112.48 o 
   7   4   4       92.07       82.40     57.03 o 
   8   4   4     3707.21     3389.22    104.85 o 
   9   4   4       42.17       82.60    132.21 o 
  10   4   4     2147.20     2181.94    187.99 o 
  11   4   4        6.81      106.54    330.37 o 
  12   4   4       59.25      121.42    303.52 o 
  13   4   4      241.29      311.94    212.51 o 
  14   4   4      216.21      324.28    200.94 o 
  15   4   4       96.80      240.25    248.29 o 
 -15   5   4      117.05      248.04    237.52 o 
 -14   5   4      149.00      215.21    250.64 o 
 -13   5   4      616.46      636.37    210.46 o 
 -12   5   4       26.88      339.58    278.61 o 
 -11   5   4     1177.88     1237.87    168.32 o 
 -10   5   4     1126.93     1032.81    120.10 o 
  -9   5   4      230.92      235.60    116.34 o 
  -8   5   4      327.38      395.34    114.21 o 
  -7   5   4     1668.47     1793.29    111.25 o 
  -6   5   4      699.06      795.96    104.95 o 
  -5   5   4     4127.12     3999.36    109.69 o 
  -4   5   4    11612.81    11509.41    128.69 o 
  -3   5   4     2643.60     2620.42     99.97 o 
  -2   5   4      875.13      939.69    104.21 o 
  -1   5   4     6165.10     6226.76     91.55 o 
   0   5   4     2735.90     2551.65     71.73 o 
   1   5   4     5889.63     5864.31     78.75 o 
   2   5   4     1054.48     1105.46     64.00 o 
   3   5   4     2724.08     2563.57     67.58 o 
   4   5   4    12030.41    12022.64    118.03 o 
   5   5   4     4362.67     4307.55     93.09 o 
   6   5   4      776.40      714.30     53.63 o 
   7   5   4     1780.49     1822.47    100.65 o 
   8   5   4      276.67      303.47     98.40 o 
   9   5   4      177.67      136.86     72.47 o 
  10   5   4     1041.92      999.77    186.31 o 
  11   5   4     1234.33     1353.81    199.89 o 
  12   5   4       47.21       74.65    239.23 o 
  13   5   4      652.01      588.94    220.51 o 
  14   5   4      141.51      248.08    208.36 o 
  15   5   4      113.16      220.42    194.99 o 
 -14   6   4      357.49      537.38    211.71 o 
 -13   6   4      120.47      302.60    250.38 o 
 -12   6   4       81.21      182.64    217.44 o 
 -11   6   4      235.64      234.16    273.52 o 
 -10   6   4     1017.29     1050.26    120.55 o 
  -9   6   4     1055.07     1146.24    123.24 o 
  -8   6   4      598.77      711.99    121.61 o 
  -7   6   4      902.45      898.43    115.14 o 
  -6   6   4     2414.03     2349.90    112.90 o 
  -5   6   4     1232.13     1151.13    108.14 o 
  -4   6   4     6190.13     5973.84     94.81 o 
  -3   6   4     1044.18     1100.06    102.11 o 
  -2   6   4      744.97      784.50    119.06 o 
  -1   6   4     1152.23     1279.94     92.99 o 
   0   6   4      233.58      295.53     59.76 o 
   1   6   4     1164.53     1208.08     63.15 o 
   2   6   4      815.60      813.27     65.79 o 
   3   6   4      986.20     1094.94     78.64 o 
   4   6   4     6408.69     6254.10     77.85 o 
   5   6   4     1151.49     1036.60     56.09 o 
   6   6   4     2345.02     2284.05     99.25 o 
   7   6   4      967.82      858.83    108.68 o 
   8   6   4      543.97      672.10    113.87 o 
   9   6   4     1148.53     1407.95    148.51 o 
  10   6   4      963.24     1010.25    184.50 o 
  11   6   4      276.42      254.36    185.25 o 
  12   6   4       89.87      262.75    180.76 o 
  13   6   4      123.23      138.27    201.43 o 
  14   6   4      407.31      477.23    211.22 o 
 -14   7   4      290.67      479.68    224.80 o 
 -13   7   4       91.25      245.85    213.66 o 
 -12   7   4      316.95      405.53    220.61 o 
 -11   7   4       97.00      196.17    195.19 o 
 -10   7   4     1534.08     1516.73    143.61 o 
  -9   7   4      457.78      565.64    126.17 o 
  -8   7   4     1682.36     1614.28    125.90 o 
  -7   7   4      863.98      729.32    121.06 o 
  -6   7   4      202.83      275.43    114.54 o 
  -5   7   4      538.75      431.36     79.18 o 
  -4   7   4     1790.76     1937.93    111.52 o 
  -3   7   4      874.85     1031.36    110.64 o 
  -2   7   4     1068.15     1149.43    122.50 o 
  -1   7   4     4118.58     4067.97    104.44 o 
   0   7   4      539.91      511.65     49.84 o 
   1   7   4     4033.51     3886.69     85.10 o 
   2   7   4     1128.27     1028.89     67.13 o 
   3   7   4      912.71     1107.61     82.22 o 
   4   7   4     1971.15     1922.75     62.25 o 
   5   7   4      578.64      494.99     64.00 o 
   6   7   4      191.86      278.39     95.22 o 
   7   7   4      813.16      680.40    106.76 o 
   8   7   4     1710.25     1597.91    117.14 o 
   9   7   4      467.06      505.55    101.66 o 
  10   7   4     1394.33     1327.49    161.59 o 
  11   7   4       76.97      157.88    212.23 o 
  12   7   4      247.52      310.61    235.90 o 
  13   7   4       91.06       91.10    210.12 o 
  14   7   4      290.34      232.38    215.12 o 
 -13   8   4      381.01      306.45    218.34 o 
 -12   8   4      161.31      394.33    241.35 o 
 -11   8   4      467.33      461.33    175.07 o 
 -10   8   4       40.73      170.84    168.65 o 
  -9   8   4      324.15      347.97    147.27 o 
  -8   8   4     1684.23     1624.57    128.67 o 
  -7   8   4     1281.18     1300.62    129.06 o 
  -6   8   4      399.07      426.46    125.24 o 
  -5   8   4      921.75      772.43    122.43 o 
  -4   8   4      338.37      276.36    113.20 o 
  -3   8   4     2244.45     2089.76    119.16 o 
  -2   8   4      432.76      465.82    101.03 o 
  -1   8   4     3189.80     3164.35    105.55 o 
   0   8   4     5097.14     4868.28     97.77 o 
   1   8   4     3052.68     3098.03     79.19 o 
   2   8   4      461.22      464.73     77.10 o 
   3   8   4     2153.90     1898.68     95.02 o 
   4   8   4      281.32      267.72     93.11 o 
   5   8   4      790.40      641.80     81.43 o 
   6   8   4      410.03      466.81    112.50 o 
   7   8   4     1436.92     1353.27    124.08 o 
   8   8   4     1600.56     1497.72    130.98 o 
   9   8   4      410.12      406.95    143.54 o 
  10   8   4       61.87       96.68    152.91 o 
  11   8   4      485.85      440.36    179.14 o 
  12   8   4      157.70      173.54    192.68 o 
  13   8   4      386.05      583.18    211.63 o 
 -13   9   4        1.67       86.31    244.38 o 
 -12   9   4       99.39      122.24    219.67 o 
 -11   9   4      235.43      237.00    176.38 o 
 -10   9   4       15.15       75.62    145.38 o 
  -9   9   4      473.75      358.01    146.26 o 
  -8   9   4      977.55      819.95    153.14 o 
  -7   9   4     3180.41     3223.42    137.23 o 
  -6   9   4       57.22       55.93    217.34 o 
  -5   9   4     1117.20     1074.34    128.56 o 
  -4   9   4      309.69      228.08    121.97 o 
  -3   9   4      205.44      208.94    135.76 o 
  -2   9   4      747.50      838.47    111.09 o 
  -1   9   4      180.51      173.16    104.20 o 
   0   9   4      423.23      338.91     61.73 o 
   1   9   4      143.76      187.47     69.38 o 
   2   9   4      884.30      871.46     78.87 o 
   3   9   4      230.56      195.40     91.66 o 
   4   9   4      290.63      209.77     97.27 o 
   5   9   4     1189.93     1182.57    110.59 o 
   6   9   4       67.25       93.03    113.72 o 
   7   9   4     3193.26     3213.02    133.22 o 
   8   9   4     1098.42     1064.34    126.15 o 
   9   9   4      509.61      371.96    141.54 o 
  10   9   4       21.90      114.61    172.15 o 
  11   9   4      271.68      448.38    287.88 o 
  12   9   4      114.10      144.62    474.05 o 
  13   9   4        1.91      195.13    383.38 o 
 -12  10   4      191.63      168.98    206.75 o 
 -11  10   4      486.79      513.32    172.45 o 
 -10  10   4      203.97      270.94    176.52 o 
  -9  10   4      231.49      198.93    155.80 o 
  -8  10   4      294.36      458.60    150.20 o 
  -7  10   4       41.04      111.08    245.98 o 
  -6  10   4       97.66      146.99    132.51 o 
  -5  10   4      514.89      684.22    132.21 o 
  -4  10   4      755.98      863.77    130.14 o 
  -3  10   4      563.77      597.66    113.88 o 
  -2  10   4      850.71      891.96    116.91 o 
  -1  10   4     1279.04     1282.82    119.25 o 
   0  10   4       66.65       65.74     96.22 o 
   1  10   4     1212.97     1151.53     72.10 o 
   2  10   4      786.58      776.80     81.34 o 
   3  10   4      481.66      448.62    108.93 o 
   4  10   4      674.69      667.35    104.64 o 
   5  10   4      476.87      573.07    118.05 o 
   6  10   4       57.33      137.02    115.39 o 
   7  10   4       32.56      107.87    138.56 o 
   8  10   4      320.82      293.02    103.95 o 
   9  10   4      257.19      240.08    208.52 o 
  10  10   4      246.25      229.70    203.92 o 
  11  10   4      491.64      469.41    286.44 o 
  12  10   4      192.34      253.05    295.02 o 
 -11  11   4      199.35      117.00    206.06 o 
 -10  11   4       86.13      191.13    198.48 o 
  -9  11   4      237.74      261.52    147.43 o 
  -8  11   4      536.81      561.67    149.83 o 
  -7  11   4       99.90      192.77    175.54 o 
  -6  11   4      134.06      251.42    138.09 o 
  -5  11   4      645.01      718.79    127.07 o 
  -4  11   4      728.45      864.51    130.41 o 
  -3  11   4      204.78      235.32    115.27 o 
  -2  11   4      548.88      524.38    120.19 o 
  -1  11   4       20.68      124.84    137.35 o 
   0  11   4      172.58       91.70     83.40 o 
   1  11   4       34.16       97.91    162.08 o 
   2  11   4      494.23      367.42    118.64 o 
   3  11   4      170.07      235.21    120.96 o 
   4  11   4      645.09      672.46    115.59 o 
   5  11   4      642.79      555.97    106.42 o 
   6  11   4      102.25      125.14    120.68 o 
   7  11   4       92.53      234.81    225.66 o 
   8  11   4      516.48      570.93    180.22 o 
   9  11   4      239.72      318.58    211.60 o 
  10  11   4       69.79      139.97    260.76 o 
  11  11   4      217.30      259.94    244.43 o 
 -10  12   4      168.30      184.17    187.05 o 
  -9  12   4      402.60      466.53    150.72 o 
  -8  12   4       15.42      198.71    165.79 o 
  -7  12   4      134.91      229.35    144.85 o 
  -6  12   4      169.07      214.19    151.50 o 
  -5  12   4      284.61      357.85    125.93 o 
  -4  12   4      251.43      322.60    126.75 o 
  -3  12   4      650.74      710.72    154.24 o 
  -2  12   4      164.65      210.94    163.26 o 
  -1  12   4      107.45      273.74    162.53 o 
   0  12   4      250.66      165.68    118.81 o 
   1  12   4       90.07      145.46    124.40 o 
   2  12   4      195.20      188.46    115.66 o 
   3  12   4      639.45      505.14    107.46 o 
   4  12   4      250.33      333.89    165.63 o 
   5  12   4      287.38      314.18    172.69 o 
   6  12   4      194.10      315.11    191.09 o 
   7  12   4      160.97      284.18    182.55 o 
   8  12   4        6.83      102.64    231.51 o 
   9  12   4      417.23      525.13    200.20 o 
  10  12   4      162.61      394.91    239.58 o 
  -9  13   4      110.37      214.16    183.39 o 
  -8  13   4        6.99      110.70    175.17 o 
  -7  13   4      171.61       87.65    141.12 o 
  -6  13   4      147.53      312.36    171.58 o 
  -5  13   4      247.73      203.18    163.02 o 
  -4  13   4      522.33      499.46    140.02 o 
  -3  13   4       48.81       49.07    169.32 o 
  -2  13   4      503.05      531.29    167.22 o 
  -1  13   4       53.71      217.04    242.83 o 
   0  13   4      472.56      368.10    213.93 o 
   1  13   4       55.20       53.61    135.91 o 
   2  13   4      507.91      516.87    141.22 o 
   3  13   4       38.40      323.24    199.33 o 
   4  13   4      510.22      683.48    174.60 o 
   5  13   4      245.23      208.50    167.02 o 
   6  13   4      167.71      255.79    180.10 o 
   7  13   4      181.85      161.16    230.42 o 
   8  13   4        5.19      117.85    287.61 o 
   9  13   4      130.15      287.01    325.85 o 
  -8  14   4       86.41       89.86    156.13 o 
  -7  14   4      128.51      203.55    155.31 o 
  -6  14   4      206.46      343.56    155.87 o 
  -5  14   4       62.46      176.94    157.49 o 
  -4  14   4       70.91      157.58    183.38 o 
  -3  14   4      589.62      796.15    167.13 o 
  -2  14   4      109.61      137.54    169.76 o 
  -1  14   4       65.83      183.10    212.96 o 
   0  14   4       42.13       54.92    213.43 o 
   1  14   4       57.27      148.18    269.13 o 
   2  14   4      122.97      212.07    406.12 o 
   3  14   4      560.42      680.30    172.01 o 
   4  14   4       79.80       97.50    157.59 o 
   5  14   4       96.58      152.80    187.34 o 
   6  14   4      208.36      252.47    181.01 o 
   7  14   4      114.03      251.04    215.69 o 
   8  14   4       88.90      189.93    223.18 o 
  -6  15   4       43.07      135.55    238.29 o 
  -5  15   4      111.56      209.73    189.22 o 
  -4  15   4      149.90      228.78    187.74 o 
  -3  15   4       84.39      193.43    170.60 o 
  -2  15   4      223.36      211.28    163.84 o 
  -1  15   4        9.78       78.61    177.42 o 
   0  15   4      468.27      546.32    260.95 o 
   1  15   4        8.63      122.03    418.26 o 
   2  15   4      228.10      257.22    230.42 o 
   3  15   4       85.01      118.69    287.39 o 
   4  15   4      165.22      296.48    230.44 o 
   5  15   4      115.45      480.36    369.55 o 
   6  15   4       38.19      141.69    304.57 o 
  -3  16   4      354.01      305.82    171.88 o 
  -2  16   4       11.53      222.19    261.81 o 
  -1  16   4      114.13      226.19    168.10 o 
   0  16   4        9.31      173.82    203.81 o 
   1  16   4      115.47      229.72    252.55 o 
   2  16   4        8.94      137.01    571.91 o 
   3  16   4      338.66      352.92    336.08 o 
   1   0   5    64917.05    66441.35    209.36 o 
   2   0   5     1037.09     1135.29     56.42 o 
   3   0   5     1148.98      993.00     59.71 o 
   4   0   5       55.68      131.37     67.43 o 
   5   0   5      230.29      194.36     85.60 o 
   6   0   5      833.38      889.77    116.23 o 
   7   0   5      141.28      165.84    119.68 o 
   8   0   5     1081.22      958.64    133.06 o 
   9   0   5       15.71       99.82    189.46 o 
  10   0   5       55.88      172.49    274.23 o 
  11   0   5       23.98       98.23    248.41 o 
  12   0   5      175.53      219.25    191.25 o 
  13   0   5      243.31      343.37    182.19 o 
  14   0   5        4.54      107.44    197.24 o 
  15   0   5       98.84      206.52    216.62 o 
 -15   1   5       26.99      257.27    342.67 o 
 -14   1   5      296.45      383.41    179.10 o 
 -13   1   5       35.41      220.32    225.69 o 
 -12   1   5       56.72      196.62    215.03 o 
 -11   1   5      186.14      179.74    172.67 o 
 -10   1   5       78.36      118.77    204.76 o 
  -9   1   5      834.79      733.73    151.35 o 
  -8   1   5      160.97      163.38    134.61 o 
  -7   1   5      378.85      471.75    120.61 o 
  -6   1   5      454.60      610.25    112.53 o 
  -5   1   5     2402.90     2541.00     90.23 o 
  -4   1   5     2530.24     2740.01     74.22 o 
  -3   1   5     2781.57     2890.02     65.09 o 
  -2   1   5      427.56      501.99     47.24 o 
  -1   1   5    10483.14    11206.71    127.73 o 
   0   1   5    31915.28    34856.97    157.74 o 
   1   1   5    10534.62    11326.69    112.28 o 
   2   1   5      347.05      375.68     45.60 o 
   3   1   5     3098.58     3075.57     74.16 o 
   4   1   5     2705.19     2887.59     64.33 o 
   5   1   5     2445.14     2388.51     70.97 o 
   6   1   5      327.69      443.30     63.31 o 
   7   1   5      360.14      333.12     45.31 o 
   8   1   5      205.57      157.52    142.12 o 
   9   1   5      888.75      878.40    155.77 o 
  10   1   5      109.61      119.38    180.78 o 
  11   1   5      155.99      124.67    365.55 o 
  12   1   5       61.86      142.20    203.59 o 
  13   1   5       44.08      155.58    215.53 o 
  14   1   5      307.73      375.11    192.73 o 
  15   1   5       22.62      165.65    207.77 o 
 -15   2   5      287.66      311.18    217.37 o 
 -14   2   5      169.78      274.73    223.80 o 
 -13   2   5      136.16      175.66    183.82 o 
 -12   2   5      932.59      969.55    178.83 o 
 -11   2   5      128.79      208.31    187.47 o 
 -10   2   5      441.95      404.85    163.72 o 
  -9   2   5       81.98      279.69    189.88 o 
  -8   2   5     2567.54     2615.15    138.02 o 
  -7   2   5     1096.76      976.45    113.37 o 
  -6   2   5     2858.18     2682.63    115.77 o 
  -5   2   5     2063.10     2179.44     92.65 o 
  -4   2   5     2949.64     2947.25     77.87 o 
  -3   2   5    12484.93    12395.71    135.56 o 
  -2   2   5    10600.15    11688.83     98.12 o 
  -1   2   5    10170.88    11442.98    146.03 o 
   0   2   5     6128.10     6516.94    102.56 o 
   1   2   5     9982.55    10843.05     91.05 o 
   2   2   5     9809.30    10803.41    118.34 o 
   3   2   5    12045.06    12038.51    103.54 o 
   4   2   5     2751.85     2797.70     59.50 o 
   5   2   5     2068.13     2110.17     64.99 o 
   6   2   5     2981.75     2815.38     93.99 o 
   7   2   5     1081.65     1016.54     84.16 o 
   8   2   5     2486.14     2338.39    100.86 o 
   9   2   5      108.25      112.16    222.28 o 
  10   2   5      470.40      460.13    182.11 o 
  11   2   5      147.46      144.33    227.91 o 
  12   2   5      991.63     1009.10    181.42 o 
  13   2   5      148.06      422.00    194.57 o 
  14   2   5      195.07      353.45    183.25 o 
  15   2   5      252.58      190.15    199.96 o 
 -15   3   5      173.98      323.25    230.83 o 
 -14   3   5       82.62      331.34    259.96 o 
 -13   3   5       25.32      145.06    183.45 o 
 -12   3   5      136.13      300.19    181.99 o 
 -11   3   5     1277.59     1341.09    165.63 o 
 -10   3   5      350.01      531.77    163.68 o 
  -9   3   5     3729.74     3848.49    144.58 o 
  -8   3   5       17.73      116.47    157.51 o 
  -7   3   5     8902.06     8386.26    144.04 o 
  -6   3   5     1171.14     1155.69    112.88 o 
  -5   3   5     6643.24     6633.33    109.43 o 
  -4   3   5     3487.09     3452.95     85.47 o 
  -3   3   5    12694.10    12892.44    111.72 o 
  -2   3   5     3931.50     3843.71     65.80 o 
  -1   3   5     5666.72     5707.50    104.77 o 
   0   3   5    10145.61     9775.63     67.42 o 
   1   3   5     5413.75     5371.90     99.51 o 
   2   3   5     4245.24     4194.37     51.25 o 
   3   3   5    12878.48    13265.88    125.34 o 
   4   3   5     3499.14     3562.05     69.21 o 
   5   3   5     6569.37     6355.23     96.62 o 
   6   3   5     1201.76     1139.73     70.51 o 
   7   3   5     9295.27     8824.16    130.64 o 
   8   3   5       19.18       56.17    112.41 o 
   9   3   5     3616.98     3534.13    120.43 o 
  10   3   5      410.68      498.44    185.36 o 
  11   3   5     1155.55     1311.55    188.09 o 
  12   3   5      108.39      218.22    233.91 o 
  13   3   5       26.49      298.12    221.58 o 
  14   3   5       74.79      260.45    198.72 o 
  15   3   5      198.11      345.52    196.61 o 
 -15   4   5       29.26      401.32    292.86 o 
 -14   4   5      669.12      846.11    212.40 o 
 -13   4   5       17.29       87.38    288.47 o 
 -12   4   5     1235.51     1636.69    169.68 o 
 -11   4   5      285.81      298.04    172.81 o 
 -10   4   5     1879.67     1971.57    147.97 o 
  -9   4   5     2343.01     2208.68    144.61 o 
  -8   4   5     1508.68     1549.26    130.34 o 
  -7   4   5     2913.59     2802.23    125.77 o 
  -6   4   5     1727.43     1791.28    115.43 o 
  -5   4   5     9890.94     9737.55    137.38 o 
  -4   4   5     3019.10     2814.18     91.23 o 
  -3   4   5     8082.58     7703.66     84.61 o 
  -2   4   5    10224.63    10109.61    106.13 o 
  -1   4   5     1086.95     1015.24     56.61 o 
   0   4   5     6479.40     6494.74     74.95 o 
   1   4   5      983.58      907.77     43.92 o 
   2   4   5     9854.85     9842.44     70.87 o 
   3   4   5     8009.43     7854.05     83.17 o 
   4   4   5     2900.17     2679.30     77.61 o 
   5   4   5     9497.85     9352.08    122.97 o 
   6   4   5     1776.56     1866.87     83.26 o 
   7   4   5     2839.39     2724.79     87.53 o 
   8   4   5     1601.16     1431.38     79.38 o 
   9   4   5     2390.42     2357.85    124.94 o 
  10   4   5     1720.67     2003.54    178.96 o 
  11   4   5      324.33      257.55    186.25 o 
  12   4   5     1172.02     1441.72    196.98 o 
  13   4   5       26.66      113.86    207.16 o 
  14   4   5      728.31      949.74    194.17 o 
  15   4   5       22.38      226.00    212.06 o 
 -15   5   5      322.64      341.15    217.55 o 
 -14   5   5      123.75      227.31    230.61 o 
 -13   5   5      231.54      575.55    208.26 o 
 -12   5   5      449.99      446.65    224.18 o 
 -11   5   5      169.99      260.60    184.87 o 
 -10   5   5     1290.68     1320.74    126.22 o 
  -9   5   5     2829.68     2746.56    128.95 o 
  -8   5   5     1193.94     1078.69    136.51 o 
  -7   5   5     4250.50     4228.82    138.64 o 
  -6   5   5     2341.11     2376.28    123.36 o 
  -5   5   5     5519.54     5134.55    124.56 o 
  -4   5   5     1482.30     1465.68     73.30 o 
  -3   5   5     4232.98     4102.93     76.39 o 
  -2   5   5     1695.85     1705.62    111.90 o 
  -1   5   5      815.88      852.94     73.77 o 
   0   5   5       12.97       39.34     56.63 o 
   1   5   5      798.75      803.47     62.99 o 
   2   5   5     1659.96     1616.10     48.11 o 
   3   5   5     3873.69     3898.80     75.83 o 
   4   5   5     1592.03     1596.84     74.36 o 
   5   5   5     5436.88     4950.29     93.62 o 
   6   5   5     2462.95     2397.89     90.76 o 
   7   5   5     4552.15     4706.87    105.36 o 
   8   5   5     1124.81     1034.85     94.03 o 
   9   5   5     2748.00     2617.25    131.68 o 
  10   5   5     1359.28     1482.35    171.26 o 
  11   5   5      182.91      219.76    180.78 o 
  12   5   5      391.69      401.59    187.91 o 
  13   5   5      208.39      376.89    195.63 o 
  14   5   5      134.83      169.78    262.42 o 
  15   5   5      308.46      452.15    190.67 o 
 -14   6   5      574.72      868.99    211.69 o 
 -13   6   5      531.81      651.36    232.22 o 
 -12   6   5      681.44      851.49    222.95 o 
 -11   6   5      402.69      415.91    173.88 o 
 -10   6   5     1263.14     1332.78    128.53 o 
  -9   6   5      395.65      343.94    126.28 o 
  -8   6   5     1604.99     1573.48    128.44 o 
  -7   6   5     1897.12     1887.51    123.83 o 
  -6   6   5     5148.51     5060.08    126.65 o 
  -5   6   5     1863.38     1918.81     92.92 o 
  -4   6   5     2262.02     2122.46     68.37 o 
  -3   6   5     5543.68     5321.94    115.15 o 
  -2   6   5     5326.82     5268.36    133.27 o 
  -1   6   5     3584.33     3451.16     78.79 o 
   0   6   5    15512.21    15734.23    121.27 o 
   1   6   5     3221.12     3109.20     69.55 o 
   2   6   5     5464.70     5437.73     73.85 o 
   3   6   5     5266.02     4930.29     89.89 o 
   4   6   5     2465.21     2527.98     73.92 o 
   5   6   5     1864.55     1950.96     84.20 o 
   6   6   5     5198.75     5199.07    107.80 o 
   7   6   5     2017.68     2016.37    103.65 o 
   8   6   5     1527.53     1433.44    106.52 o 
   9   6   5      417.19      487.80    135.44 o 
  10   6   5     1134.77     1028.27    161.68 o 
  11   6   5      376.25      382.72    173.82 o 
  12   6   5      672.11      782.92    176.58 o 
  13   6   5      525.45      575.74    179.70 o 
  14   6   5      578.10      861.57    214.03 o 
 -14   7   5       27.45      233.24    332.60 o 
 -13   7   5      948.17     1042.21    221.46 o 
 -12   7   5      175.65      260.35    220.45 o 
 -11   7   5      216.76      221.78    173.31 o 
 -10   7   5      238.05      277.98    160.56 o 
  -9   7   5      892.73      885.83    130.06 o 
  -8   7   5     1068.92      964.46    131.48 o 
  -7   7   5      649.01      625.03    128.13 o 
  -6   7   5     1942.26     1810.27     97.68 o 
  -5   7   5     1876.31     1876.02     90.17 o 
  -4   7   5     1052.71      893.14     74.97 o 
  -3   7   5     1172.48     1245.25    104.75 o 
  -2   7   5     2281.48     2216.85     98.00 o 
  -1   7   5     2500.08     2611.88     98.86 o 
   0   7   5     1037.42     1064.21     56.41 o 
   1   7   5     2440.43     2508.71     69.27 o 
   2   7   5     2176.93     2037.30     77.54 o 
   3   7   5     1092.81     1045.11     76.43 o 
   4   7   5      886.12      695.77     54.59 o 
   5   7   5     1994.00     1805.84     61.28 o 
   6   7   5     2145.22     2027.29     97.05 o 
   7   7   5      594.35      547.80    102.76 o 
   8   7   5     1311.66     1163.18    111.49 o 
   9   7   5      995.11     1038.11    132.10 o 
  10   7   5      181.90      323.80    170.40 o 
  11   7   5      223.93      166.86    174.75 o 
  12   7   5      175.96      225.87    183.94 o 
  13   7   5      936.71     1040.16    198.16 o 
  14   7   5       34.88      236.53    249.21 o 
 -13   8   5      178.87      234.70    235.25 o 
 -12   8   5       75.02      368.87    210.87 o 
 -11   8   5      877.43      884.95    176.23 o 
 -10   8   5       25.09      163.92    190.46 o 
  -9   8   5      863.07      835.91    157.09 o 
  -8   8   5      580.19      454.80    131.71 o 
  -7   8   5      782.35      742.06    131.51 o 
  -6   8   5      963.25      774.12     92.65 o 
  -5   8   5       22.55       71.22     75.32 o 
  -4   8   5      475.23      433.55    120.26 o 
  -3   8   5     1390.85     1734.01    125.67 o 
  -2   8   5      173.96      163.28    101.51 o 
  -1   8   5      319.42      301.04     96.00 o 
   0   8   5     1480.03     1399.88     67.24 o 
   1   8   5      269.33      303.12     72.42 o 
   2   8   5      185.16      161.83     72.05 o 
   3   8   5     1189.29     1275.09     84.41 o 
   4   8   5      555.37      521.48     89.31 o 
   5   8   5       35.12       43.87    113.57 o 
   6   8   5      945.33      863.53    108.15 o 
   7   8   5      759.91      807.17    117.57 o 
   8   8   5      524.74      421.90    120.76 o 
   9   8   5      868.33      903.20    145.62 o 
  10   8   5       21.13      111.77    191.48 o 
  11   8   5      758.74      786.54    178.49 o 
  12   8   5       76.04      122.34    299.17 o 
  13   8   5      172.71      271.17    311.66 o 
 -13   9   5      184.66      228.72    219.17 o 
 -12   9   5       96.00       79.92    258.02 o 
 -11   9   5      378.70      445.05    179.38 o 
 -10   9   5       40.10       28.44    336.12 o 
  -9   9   5      178.53      228.74    167.14 o 
  -8   9   5      795.18      824.77    131.56 o 
  -7   9   5       52.00      101.30    154.53 o 
  -6   9   5      668.45      551.96    136.32 o 
  -5   9   5      169.70      100.67    150.63 o 
  -4   9   5      263.87      260.03    129.22 o 
  -3   9   5      392.87      426.23    129.21 o 
  -2   9   5      290.95      218.62    105.68 o 
  -1   9   5      979.69      899.66    106.13 o 
   0   9   5       86.50      136.28     63.59 o 
   1   9   5      922.87      820.05     81.39 o 
   2   9   5      296.36      194.79     80.63 o 
   3   9   5      350.19      367.51     99.55 o 
   4   9   5      260.99      214.03     95.06 o 
   5   9   5      184.02       96.13    100.71 o 
   6   9   5      706.26      578.64    110.06 o 
   7   9   5       53.24       56.20    134.73 o 
   8   9   5      892.94      890.14    120.15 o 
   9   9   5      214.56      194.98    124.43 o 
  10   9   5       53.65      113.44    199.48 o 
  11   9   5      417.54      634.96    294.58 o 
  12   9   5       82.71      175.32    379.19 o 
  13   9   5      183.63      172.70    357.44 o 
 -12  10   5       18.46      178.46    203.08 o 
 -11  10   5      196.42      186.92    218.46 o 
 -10  10   5      122.66      225.52    137.30 o 
  -9  10   5       38.84      116.62    183.73 o 
  -8  10   5       86.15      152.93    152.61 o 
  -7  10   5      332.82      356.49    131.77 o 
  -6  10   5      204.64      197.64    132.61 o 
  -5  10   5     1246.96     1340.70    133.72 o 
  -4  10   5      492.94      400.95    135.92 o 
  -3  10   5      457.21      337.45    111.64 o 
  -2  10   5      316.00      343.32    118.46 o 
  -1  10   5     1186.96     1218.02    120.28 o 
   0  10   5      144.62      205.55     96.65 o 
   1  10   5     1164.43     1217.05    103.86 o 
   2  10   5      311.76      322.94     79.71 o 
   3  10   5      439.37      364.66    102.72 o 
   4  10   5      447.54      389.85    102.37 o 
   5  10   5     1271.36     1330.08    110.42 o 
   6  10   5      190.20      185.97    103.28 o 
   7  10   5      375.07      365.66    126.11 o 
   8  10   5       71.61      155.56    175.26 o 
   9  10   5       53.04      201.64    247.96 o 
  10  10   5      109.34      360.98    205.76 o 
  11  10   5      216.14      297.88    279.72 o 
  12  10   5       20.91      171.58    601.34 o 
 -11  11   5       83.03      149.14    252.68 o 
 -10  11   5      236.14      362.91    170.87 o 
  -9  11   5       48.45       55.87    171.12 o 
  -8  11   5        9.14      136.07    207.42 o 
  -7  11   5       77.39      159.40    166.68 o 
  -6  11   5      210.01      261.13    132.42 o 
  -5  11   5      813.46      664.75    134.82 o 
  -4  11   5       39.07      104.24    156.73 o 
  -3  11   5      301.72      180.49    138.66 o 
  -2  11   5       69.36      167.85    129.59 o 
  -1  11   5     1511.14     1563.57    103.47 o 
   0  11   5      359.71      220.85    100.25 o 
   1  11   5     1465.96     1502.51    125.13 o 
   2  11   5       91.92      112.44    111.59 o 
   3  11   5      240.61       98.21    116.78 o 
   4  11   5       27.21       94.35    147.40 o 
   5  11   5      804.27      731.33    158.13 o 
   6  11   5      223.93      255.91    184.45 o 
   7  11   5       76.98      121.24    167.39 o 
   8  11   5       15.02       74.48    174.27 o 
   9  11   5       45.07      122.34    235.55 o 
  10  11   5      221.90      278.98    335.99 o 
  11  11   5       97.09      163.30    282.42 o 
 -10  12   5        0.36       53.43    253.08 o 
  -9  12   5      424.01      425.58    155.86 o 
  -8  12   5       43.90      125.61    171.09 o 
  -7  12   5      160.65      205.43    150.95 o 
  -6  12   5      176.82      245.90    144.28 o 
  -5  12   5      156.54      207.78    141.14 o 
  -4  12   5      246.32      257.28    128.24 o 
  -3  12   5      306.49      250.85    133.79 o 
  -2  12   5      171.75      361.73    192.19 o 
  -1  12   5      371.66      581.49    194.70 o 
   0  12   5       46.92      150.78    152.01 o 
   1  12   5      351.69      434.85    123.40 o 
   2  12   5      143.31      273.39    135.20 o 
   3  12   5      282.71      360.21    157.94 o 
   4  12   5      206.60      357.53    172.17 o 
   5  12   5      149.30      194.59    186.30 o 
   6  12   5      172.15      186.97    224.33 o 
   7  12   5      164.38      142.01    173.23 o 
   8  12   5       55.36      330.82    225.66 o 
   9  12   5      459.53      636.21    200.06 o 
  10  12   5        2.09      181.63    232.44 o 
  -9  13   5       37.22       72.19    251.38 o 
  -8  13   5      435.22      514.98    148.12 o 
  -7  13   5      442.59      497.68    148.15 o 
  -6  13   5      222.61      278.50    159.86 o 
  -5  13   5      350.00      432.35    159.36 o 
  -4  13   5      629.56      672.55    145.68 o 
  -3  13   5      268.51      401.42    169.68 o 
  -2  13   5      177.13      136.58    167.71 o 
  -1  13   5      121.70      246.41    198.56 o 
   0  13   5      240.58      196.28    211.17 o 
   1  13   5      127.17      142.57    207.16 o 
   2  13   5      189.79      245.88    179.89 o 
   3  13   5      258.42      236.44    151.59 o 
   4  13   5      629.63      493.37    164.08 o 
   5  13   5      392.44      476.54    172.41 o 
   6  13   5      225.69      518.61    181.35 o 
   7  13   5      463.30      512.90    183.67 o 
   8  13   5      451.31      485.08    188.67 o 
   9  13   5       47.56      104.35    211.46 o 
  -8  14   5        0.58      161.38    213.25 o 
  -7  14   5       38.20       83.73    176.79 o 
  -6  14   5       48.25       97.07    189.25 o 
  -5  14   5      142.75      169.90    171.46 o 
  -4  14   5       38.15      119.04    191.89 o 
  -3  14   5      337.46      478.06    173.91 o 
  -2  14   5      188.92      360.30    171.08 o 
  -1  14   5      761.53     1044.72    224.24 o 
   0  14   5      164.98      186.09    221.58 o 
   1  14   5      821.01     1419.25    277.43 o 
   2  14   5      197.27      359.67    270.35 o 
   3  14   5      319.66      424.57    237.72 o 
   4  14   5       48.48      168.34    312.94 o 
   5  14   5      143.37      173.50    231.73 o 
   6  14   5       52.48      114.81    175.42 o 
   7  14   5       33.79       67.19    235.03 o 
   8  14   5        1.36       99.41    181.85 o 
  -6  15   5      407.89      536.69    161.21 o 
  -5  15   5       59.05      117.42    199.11 o 
  -4  15   5      182.12      187.18    168.55 o 
  -3  15   5       19.32      225.88    322.81 o 
  -2  15   5      582.08      686.79    189.40 o 
  -1  15   5       93.82      191.73    178.19 o 
   0  15   5        0.44      244.31    588.14 o 
   1  15   5       86.40      186.00    259.80 o 
   2  15   5      582.64      717.54    240.37 o 
   3  15   5       26.13       18.60    259.26 o 
   4  15   5      164.18      225.96    232.36 o 
   5  15   5       54.30      344.70    364.56 o 
   6  15   5      398.34      607.40    307.42 o 
  -3  16   5      150.29      190.08    170.03 o 
  -2  16   5        3.67      122.14    325.38 o 
  -1  16   5      195.13      202.50    223.97 o 
   0  16   5       47.03      131.94    295.92 o 
   1  16   5      201.63      212.90    269.81 o 
   2  16   5        2.76      164.89    285.63 o 
   3  16   5      177.95       92.02    336.51 o 
   0   0   6      503.35      561.10     68.10 o 
   1   0   6    16930.42    17959.38     81.17 o 
   2   0   6     4161.76     4139.48     66.55 o 
   3   0   6      345.67      328.46     57.63 o 
   4   0   6     5314.22     5156.89     88.14 o 
   5   0   6     2671.05     2496.43     98.52 o 
   6   0   6        1.16       83.12    160.23 o 
   7   0   6     1301.20     1191.08    120.88 o 
   8   0   6        7.74      147.50    147.01 o 
   9   0   6       94.74      139.20    184.79 o 
  10   0   6      896.39      894.37    165.41 o 
  11   0   6      167.27      288.50    219.71 o 
  12   0   6     2054.87     2345.83    181.36 o 
  13   0   6        1.98      300.76    447.39 o 
  14   0   6     1468.57     1527.82    189.34 o 
  15   0   6      127.19      214.51    185.37 o 
 -15   1   6      805.79      981.67    214.25 o 
 -14   1   6      104.76      145.16    220.26 o 
 -13   1   6      169.71      319.84    198.75 o 
 -12   1   6        7.93       80.43    248.56 o 
 -11   1   6      164.22      369.63    170.38 o 
 -10   1   6      141.97      332.27    172.59 o 
  -9   1   6     2030.86     1991.28    152.63 o 
  -8   1   6      451.82      389.56    132.69 o 
  -7   1   6    10162.18     9785.97    149.05 o 
  -6   1   6     1634.88     1485.81    103.64 o 
  -5   1   6    17737.14    18176.64    147.27 o 
  -4   1   6     3562.75     3511.37     79.95 o 
  -3   1   6    30281.88    30054.21    198.18 o 
  -2   1   6      385.44      419.09     45.10 o 
  -1   1   6     3576.27     3890.28     67.28 o 
   0   1   6      813.63      860.39     40.74 o 
   1   1   6     3597.99     3854.43     47.56 o 
   2   1   6      373.88      341.92     47.40 o 
   3   1   6    29561.40    28483.01    138.91 o 
   4   1   6     3412.60     3531.46     79.00 o 
   5   1   6    17672.57    17550.13    135.36 o 
   6   1   6     1727.56     1584.29     74.06 o 
   7   1   6    10285.69     9888.42    155.80 o 
   8   1   6      541.04      447.97    140.82 o 
   9   1   6     1942.74     1963.13    155.88 o 
  10   1   6      121.54      321.11    198.78 o 
  11   1   6      163.03      199.43    181.86 o 
  12   1   6       11.17      290.64    223.69 o 
  13   1   6      177.10      286.03    179.77 o 
  14   1   6       96.14      152.93    181.59 o 
  15   1   6      877.12      946.18    186.76 o 
 -15   2   6       54.88      313.43    237.62 o 
 -14   2   6      433.76      548.48    180.33 o 
 -13   2   6      377.48      444.50    185.61 o 
 -12   2   6      515.46      738.12    176.67 o 
 -11   2   6      537.15      640.09    174.18 o 
 -10   2   6      952.20      992.57    165.97 o 
  -9   2   6       81.57      150.55    193.05 o 
  -8   2   6      780.64      806.56    134.70 o 
  -7   2   6     1380.13     1340.75    117.21 o 
  -6   2   6     5760.89     5736.09    112.35 o 
  -5   2   6      432.82      478.77     94.26 o 
  -4   2   6      422.11      413.57     73.57 o 
  -3   2   6      448.28      521.16     66.05 o 
  -2   2   6    10485.01    10308.34    114.28 o 
  -1   2   6     6690.21     6994.08     88.35 o 
   0   2   6     5328.14     5991.06     86.02 o 
   1   2   6     6814.96     7055.04     70.60 o 
   2   2   6    10305.29    10065.77     73.77 o 
   3   2   6      554.34      587.85     59.58 o 
   4   2   6      468.53      487.89     55.72 o 
   5   2   6      485.03      516.53     63.54 o 
   6   2   6     5783.39     5797.49    113.45 o 
   7   2   6     1362.73     1467.95     86.55 o 
   8   2   6      796.34      725.04     79.60 o 
   9   2   6       48.42      151.76    169.38 o 
  10   2   6      885.34      862.31    169.16 o 
  11   2   6      523.27      689.56    167.81 o 
  12   2   6      479.11      754.60    176.58 o 
  13   2   6      377.71      524.51    181.97 o 
  14   2   6      441.55      697.77    186.63 o 
  15   2   6       62.87      253.17    192.25 o 
 -15   3   6      150.04      199.46    211.11 o 
 -14   3   6      141.33      372.77    207.01 o 
 -13   3   6      310.14      377.01    173.67 o 
 -12   3   6       54.69      125.53    199.50 o 
 -11   3   6      611.10      653.12    168.09 o 
 -10   3   6      385.35      626.18    163.92 o 
  -9   3   6      907.66      928.48    138.52 o 
  -8   3   6     1647.95     1763.41    132.17 o 
  -7   3   6     5722.61     5723.32    136.27 o 
  -6   3   6     6907.11     6726.29    129.83 o 
  -5   3   6     2948.80     2986.54    102.26 o 
  -4   3   6      388.41      399.75     82.96 o 
  -3   3   6      530.72      645.69     63.89 o 
  -2   3   6     1717.89     1874.81     51.72 o 
  -1   3   6     7186.32     6976.35    112.33 o 
   0   3   6        0.31       39.25     39.81 o 
   1   3   6     7113.14     7104.56     88.84 o 
   2   3   6     1499.52     1592.85     57.49 o 
   3   3   6      617.71      655.62     58.17 o 
   4   3   6      566.27      579.83     62.91 o 
   5   3   6     2849.70     2710.28     75.30 o 
   6   3   6     6786.75     6817.68     91.61 o 
   7   3   6     5727.15     5641.86    112.08 o 
   8   3   6     1568.77     1528.79    104.15 o 
   9   3   6      850.39      793.18    154.63 o 
  10   3   6      480.66      706.98    172.14 o 
  11   3   6      637.31      622.20    178.23 o 
  12   3   6       48.36      158.38    224.02 o 
  13   3   6      294.09      291.79    177.40 o 
  14   3   6      163.37      379.85    192.57 o 
  15   3   6      143.30      187.73    211.25 o 
 -15   4   6       59.13       97.25    231.19 o 
 -14   4   6       10.59      216.67    281.41 o 
 -13   4   6     1033.07     1193.22    208.68 o 
 -12   4   6      284.80      323.65    176.12 o 
 -11   4   6      299.81      396.06    165.70 o 
 -10   4   6      169.38      280.76    147.57 o 
  -9   4   6      749.36      792.86    143.75 o 
  -8   4   6      243.88      264.25    135.39 o 
  -7   4   6      118.68      181.71    127.92 o 
  -6   4   6     2662.23     2801.18    122.04 o 
  -5   4   6      640.48      696.25     92.56 o 
  -4   4   6     5225.45     5328.12     92.63 o 
  -3   4   6      175.25      205.17     66.62 o 
  -2   4   6      182.68      167.91     58.10 o 
  -1   4   6     2080.51     2102.43     60.49 o 
   0   4   6      557.03      573.94     47.26 o 
   1   4   6     1931.42     2060.75     56.03 o 
   2   4   6      175.79      151.28     53.04 o 
   3   4   6      133.99      129.35     59.94 o 
   4   4   6     5080.91     5200.71     80.34 o 
   5   4   6      573.24      591.37     75.38 o 
   6   4   6     2731.02     2855.07     85.49 o 
   7   4   6       98.37      110.35     75.71 o 
   8   4   6      275.97      217.81     69.89 o 
   9   4   6      709.50      775.19    115.32 o 
  10   4   6      182.71      263.65    159.62 o 
  11   4   6      352.74      233.03    168.91 o 
  12   4   6      287.57      176.25    177.48 o 
  13   4   6      978.95     1154.07    198.21 o 
  14   4   6       10.95      159.69    213.60 o 
  15   4   6       94.57      160.94    230.06 o 
 -15   5   6      136.67      269.14    219.50 o 
 -14   5   6      128.15      282.65    226.72 o 
 -13   5   6      240.73      392.23    225.63 o 
 -12   5   6       16.52      163.65    281.53 o 
 -11   5   6      413.99      522.76    146.25 o 
 -10   5   6      478.56      548.49    152.76 o 
  -9   5   6      348.74      242.29    144.78 o 
  -8   5   6      830.46      840.70    140.63 o 
  -7   5   6     1674.22     1684.96    134.22 o 
  -6   5   6     1387.30     1350.87    121.30 o 
  -5   5   6     1576.53     1601.02     91.00 o 
  -4   5   6      640.11      715.13     74.12 o 
  -3   5   6     2969.00     2829.88     79.92 o 
  -2   5   6     1134.43     1163.72     69.27 o 
  -1   5   6     2332.85     2294.24     58.70 o 
   0   5   6     4128.99     4402.58     70.51 o 
   1   5   6     2397.41     2490.65     57.87 o 
   2   5   6      997.82      974.53     58.95 o 
   3   5   6     2962.76     2865.78     69.22 o 
   4   5   6      493.36      575.75     64.31 o 
   5   5   6     1390.91     1415.24     76.71 o 
   6   5   6     1576.34     1527.91     86.29 o 
   7   5   6     1802.97     1842.79     93.08 o 
   8   5   6      727.59      797.86     93.41 o 
   9   5   6      348.70      320.15    123.65 o 
  10   5   6      489.43      611.91    157.57 o 
  11   5   6      367.24      492.30    162.73 o 
  12   5   6       14.14      255.63    206.03 o 
  13   5   6      228.10      422.62    184.47 o 
  14   5   6      121.85      194.43    194.73 o 
  15   5   6      144.93      223.14    190.32 o 
 -14   6   6      250.41      288.01    230.10 o 
 -13   6   6       42.64      121.10    335.05 o 
 -12   6   6      459.36      528.50    222.84 o 
 -11   6   6        7.78      116.58    198.38 o 
 -10   6   6      112.41      121.53    127.14 o 
  -9   6   6      665.03      628.38    132.69 o 
  -8   6   6      539.23      542.45    133.59 o 
  -7   6   6     1152.78     1032.70    123.48 o 
  -6   6   6      205.31      159.69    121.33 o 
  -5   6   6     2338.91     2525.69     97.87 o 
  -4   6   6     6010.20     5786.48     88.42 o 
  -3   6   6     5179.76     5028.50     81.81 o 
  -2   6   6     2594.30     2373.77     61.95 o 
  -1   6   6     2309.38     2241.08     63.59 o 
   0   6   6     5214.78     5025.71     70.36 o 
   1   6   6     2212.62     2142.84     76.27 o 
   2   6   6     2757.58     2586.80     84.44 o 
   3   6   6     4968.12     4959.10     75.77 o 
   4   6   6     5597.94     5732.20     94.12 o 
   5   6   6     2396.19     2646.12     83.73 o 
   6   6   6      228.51      157.11     84.85 o 
   7   6   6     1144.96     1016.30     95.69 o 
   8   6   6      609.95      662.09    103.22 o 
   9   6   6      665.87      705.59    129.09 o 
  10   6   6       91.46      218.19    211.08 o 
  11   6   6        8.13       99.39    303.13 o 
  12   6   6      399.83      545.50    176.82 o 
  13   6   6       58.43      161.17    206.09 o 
  14   6   6      244.31      425.19    201.88 o 
 -14   7   6       32.81      228.47    281.52 o 
 -13   7   6      104.46      203.98    223.84 o 
 -12   7   6      100.90      259.43    242.55 o 
 -11   7   6       87.78      157.57    173.36 o 
 -10   7   6      476.55      396.49    129.67 o 
  -9   7   6     1944.72     2030.18    135.41 o 
  -8   7   6     1067.17     1089.41    138.00 o 
  -7   7   6     1978.35     1893.43    112.39 o 
  -6   7   6      358.42      424.31     98.62 o 
  -5   7   6     3968.44     3767.77    104.68 o 
  -4   7   6      742.51      749.65     61.61 o 
  -3   7   6     1796.37     1563.88     79.74 o 
  -2   7   6      973.70      995.91     67.81 o 
  -1   7   6      785.72      726.63     49.96 o 
   0   7   6        2.93       59.00     73.47 o 
   1   7   6      852.56      819.75     65.79 o 
   2   7   6      973.21      980.29     64.57 o 
   3   7   6     1787.25     1675.14     70.99 o 
   4   7   6      731.57      740.82     55.71 o 
   5   7   6     4080.93     4026.11    101.11 o 
   6   7   6      356.52      300.92     89.67 o 
   7   7   6     1950.01     1881.77    104.27 o 
   8   7   6     1054.96     1024.70    107.17 o 
   9   7   6     1766.04     1952.57    131.97 o 
  10   7   6      493.23      335.27    163.48 o 
  11   7   6       92.11      192.51    176.07 o 
  12   7   6      101.17      139.81    191.94 o 
  13   7   6      112.55      188.91    201.54 o 
  14   7   6       36.07      128.45    401.31 o 
 -13   8   6      172.47      423.49    220.98 o 
 -12   8   6     1269.70     1363.87    219.39 o 
 -11   8   6       31.42      164.93    194.66 o 
 -10   8   6      848.01     1037.30    152.33 o 
  -9   8   6      955.85     1003.77    133.75 o 
  -8   8   6      341.20      402.41    135.22 o 
  -7   8   6     2144.87     2160.71    141.11 o 
  -6   8   6      330.66      347.22     98.84 o 
  -5   8   6      153.46       76.70     80.32 o 
  -4   8   6      538.84      472.47     71.09 o 
  -3   8   6     1938.65     2159.20    142.68 o 
  -2   8   6     1453.18     1442.06    101.24 o 
  -1   8   6      972.85      802.96     50.03 o 
   0   8   6     5467.27     5541.66    123.42 o 
   1   8   6     1005.23      987.00     76.41 o 
   2   8   6     1418.99     1372.98     77.61 o 
   3   8   6     1946.05     2069.72     87.70 o 
   4   8   6      608.85      601.79     82.88 o 
   5   8   6      132.86       78.04    109.59 o 
   6   8   6      309.62      317.20    102.59 o 
   7   8   6     2141.06     2126.74    117.70 o 
   8   8   6      333.21      415.27    115.00 o 
   9   8   6      945.02     1038.40    138.65 o 
  10   8   6      787.41      703.68    157.35 o 
  11   8   6       40.65      183.04    294.39 o 
  12   8   6     1260.78     1419.60    293.04 o 
  13   8   6      183.38      287.12    307.63 o 
 -13   9   6      223.57      223.36    213.82 o 
 -12   9   6      243.81      415.70    224.81 o 
 -11   9   6       77.88      170.50    206.61 o 
 -10   9   6      231.89      222.81    155.31 o 
  -9   9   6      117.91      226.46    185.41 o 
  -8   9   6       89.96      226.34    141.00 o 
  -7   9   6      902.89      973.83    139.82 o 
  -6   9   6     1072.04     1164.09    137.76 o 
  -5   9   6     1601.32     1550.22    139.22 o 
  -4   9   6      738.36      547.11    129.60 o 
  -3   9   6      669.25      723.38    112.04 o 
  -2   9   6      541.89      566.77    108.04 o 
  -1   9   6      741.78      762.90     82.02 o 
   0   9   6        0.28       81.14    118.34 o 
   1   9   6      773.88      863.78     81.69 o 
   2   9   6      495.04      565.15     80.72 o 
   3   9   6      799.04      812.78     96.84 o 
   4   9   6      646.75      472.10     91.21 o 
   5   9   6     1746.07     1541.49    100.34 o 
   6   9   6     1163.60     1185.06    108.79 o 
   7   9   6      947.60      784.84    106.75 o 
   8   9   6       54.36      116.20    132.56 o 
   9   9   6      132.75      134.05    237.31 o 
  10   9   6      202.41      200.63    271.27 o 
  11   9   6       62.31      173.30    308.59 o 
  12   9   6      256.00      347.38    380.08 o 
  13   9   6      236.88      420.84    299.95 o 
 -12  10   6      297.34      340.06    211.13 o 
 -11  10   6      517.32      711.97    181.05 o 
 -10  10   6      231.00      318.92    159.68 o 
  -9  10   6       38.66      108.23    177.35 o 
  -8  10   6       73.31       96.27    195.19 o 
  -7  10   6      183.28      243.85    141.12 o 
  -6  10   6      265.64      244.33    156.66 o 
  -5  10   6     1766.78     1683.64    139.85 o 
  -4  10   6      788.02      827.93    140.15 o 
  -3  10   6     1183.33     1317.90    116.05 o 
  -2  10   6     1187.75     1305.37    117.99 o 
  -1  10   6     3346.33     3366.74    106.89 o 
   0  10   6     2789.77     2669.25    106.81 o 
   1  10   6     3392.35     3564.05    117.37 o 
   2  10   6     1109.27     1139.74     83.70 o 
   3  10   6     1181.02     1119.86    109.81 o 
   4  10   6      762.99      725.34    113.71 o 
   5  10   6     1754.27     1785.21    129.81 o 
   6  10   6      269.09      202.26    165.84 o 
   7  10   6      183.77      405.74    166.56 o 
   8  10   6       67.10      120.67    193.61 o 
   9  10   6       58.18       90.44    202.76 o 
  10  10   6      259.54      274.24    274.53 o 
  11  10   6      514.28      838.72    272.72 o 
  12  10   6      322.21      408.17    297.32 o 
 -11  11   6       13.69      110.62    257.22 o 
 -10  11   6      442.61      332.81    132.81 o 
  -9  11   6       80.97      217.02    167.14 o 
  -8  11   6      221.60      456.37    154.84 o 
  -7  11   6      222.94      235.63    163.29 o 
  -6  11   6     1664.71     1865.15    140.46 o 
  -5  11   6      376.86      413.62    136.71 o 
  -4  11   6      537.67      597.99    136.72 o 
  -3  11   6      714.70      670.49    147.20 o 
  -2  11   6      519.22      496.45    152.06 o 
  -1  11   6       19.14       44.51    120.41 o 
   0  11   6      424.18      450.71    100.28 o 
   1  11   6       16.94       73.51     90.50 o 
   2  11   6      557.45      469.54    131.85 o 
   3  11   6      676.28      562.89    152.28 o 
   4  11   6      463.39      471.45    161.44 o 
   5  11   6      388.48      459.25    158.05 o 
   6  11   6     1510.97     1607.94    174.34 o 
   7  11   6      228.67      204.13    199.51 o 
   8  11   6      225.82      353.76    176.01 o 
   9  11   6       78.35      179.98    247.33 o 
  10  11   6      463.66      554.46    213.84 o 
  11  11   6       13.97      102.47    266.39 o 
 -10  12   6       11.85      178.79    247.84 o 
  -9  12   6      147.40      268.24    162.75 o 
  -8  12   6      160.66      211.08    181.56 o 
  -7  12   6       66.66      155.70    154.77 o 
  -6  12   6       11.51      141.22    186.11 o 
  -5  12   6       16.51      127.13    191.58 o 
  -4  12   6       18.28      129.21    163.77 o 
  -3  12   6       31.77       81.43    160.30 o 
  -2  12   6      590.93      398.43    200.52 o 
  -1  12   6      215.40      244.38    197.13 o 
   0  12   6      305.31      244.85    222.84 o 
   1  12   6      293.15      468.19    153.87 o 
   2  12   6      606.41      558.60    145.39 o 
   3  12   6       59.02      117.27    159.75 o 
   4  12   6       21.31      102.50    251.17 o 
   5  12   6       13.74       89.95    187.34 o 
   6  12   6       13.38       46.00    319.40 o 
   7  12   6       79.45       66.33    209.21 o 
   8  12   6      165.10      103.68    214.91 o 
   9  12   6      135.23      308.55    213.60 o 
  10  12   6       12.49      156.94    246.72 o 
  -9  13   6       45.75      137.20    176.52 o 
  -8  13   6      119.09      196.75    157.45 o 
  -7  13   6       90.71      116.32    174.11 o 
  -6  13   6      254.58      321.95    174.49 o 
  -5  13   6       39.24      167.43    215.19 o 
  -4  13   6      517.07      556.08    145.90 o 
  -3  13   6       34.09      152.08    208.09 o 
  -2  13   6      484.75      605.77    202.94 o 
  -1  13   6      524.77      420.59    223.73 o 
   0  13   6      432.12      614.41    220.78 o 
   1  13   6      537.19      458.25    216.35 o 
   2  13   6      504.11      667.51    248.96 o 
   3  13   6       42.28      326.64    397.36 o 
   4  13   6      547.81      557.70    162.73 o 
   5  13   6       44.40       43.40    255.88 o 
   6  13   6      261.22      314.23    171.16 o 
   7  13   6       76.98      172.44    199.86 o 
   8  13   6      129.48      197.20    186.55 o 
   9  13   6       44.37      139.91    242.96 o 
  -7  14   6      140.69      160.07    162.66 o 
  -6  14   6        4.35      235.30    168.45 o 
  -5  14   6        4.72      188.42    228.04 o 
  -4  14   6      291.51      323.35    145.54 o 
  -3  14   6      164.05      215.64    176.93 o 
  -2  14   6      100.18      107.63    183.21 o 
  -1  14   6       60.83      288.50    615.08 o 
   0  14   6        0.90       29.70    592.50 o 
   1  14   6       54.26      214.69    378.55 o 
   2  14   6       75.58      266.79    370.14 o 
   3  14   6      174.83      181.45    245.76 o 
   4  14   6      323.36      488.25    317.75 o 
   5  14   6        2.62      373.46    405.35 o 
   6  14   6        3.47       62.12    163.17 o 
   7  14   6      130.93      236.92    175.65 o 
  -6  15   6       57.52       91.76    268.94 o 
  -5  15   6       27.62      126.76    255.09 o 
  -4  15   6       25.45      161.94    195.25 o 
  -3  15   6       64.26       17.80    479.09 o 
  -2  15   6      175.74      289.19    191.91 o 
  -1  15   6      118.30      126.36    596.99 o 
   0  15   6      117.88      134.22    275.22 o 
   1  15   6      126.72      361.05    293.10 o 
   2  15   6      176.09      224.02    247.09 o 
   3  15   6       70.79      288.79    399.55 o 
   4  15   6       25.10      219.21    412.78 o 
   5  15   6       25.99       89.41    382.05 o 
   6  15   6       57.10       61.95    347.37 o 
  -2  16   6        3.02      152.81    358.96 o 
  -1  16   6      207.31      254.45    182.86 o 
   0  16   6       47.29      125.31    274.61 o 
   1  16   6      214.53      359.32    276.98 o 
   2  16   6        5.03       78.78    299.96 o 
   1   0   7    18390.90    19266.87     94.93 o 
   2   0   7       81.79      164.55     46.05 o 
   3   0   7     1661.16     1734.75     64.90 o 
   4   0   7    12560.90    12545.78    112.45 o 
   5   0   7     1056.29      984.18     97.33 o 
   6   0   7    27680.23    26594.95    188.00 o 
   7   0   7     2766.59     2736.11    123.11 o 
   8   0   7     1065.27      860.78    131.39 o 
   9   0   7      758.82      794.96    149.24 o 
  10   0   7      706.40      721.02    163.56 o 
  11   0   7        3.52      244.30    308.42 o 
  12   0   7        4.20       22.40    555.57 o 
  13   0   7      648.12      560.22    179.39 o 
  14   0   7      234.52      378.54    195.53 o 
  15   0   7      283.36      484.77    181.09 o 
 -15   1   7      509.26      601.05    185.35 o 
 -14   1   7        0.99      185.05    269.67 o 
 -13   1   7      965.84     1155.30    180.69 o 
 -12   1   7      195.50      152.95    204.22 o 
 -11   1   7      529.02      645.67    174.29 o 
 -10   1   7      195.71      321.06    164.65 o 
  -9   1   7      327.32      330.97    150.02 o 
  -8   1   7      478.23      526.52    131.06 o 
  -7   1   7     3046.09     2935.15    126.88 o 
  -6   1   7     2041.03     2000.04    105.29 o 
  -5   1   7     4379.15     4467.49    103.98 o 
  -4   1   7     1217.53     1351.41     75.10 o 
  -3   1   7     4767.10     4829.24     74.92 o 
  -2   1   7      530.59      603.76     49.07 o 
  -1   1   7     5992.98     6108.41     74.97 o 
   0   1   7     1132.95     1105.22     47.20 o 
   1   1   7     6049.00     6256.14     66.73 o 
   2   1   7      496.89      527.47     49.90 o 
   3   1   7     5198.98     5284.52     74.09 o 
   4   1   7      974.79     1057.64     73.99 o 
   5   1   7     4537.53     4537.42    104.70 o 
   6   1   7     2370.53     2401.48     78.67 o 
   7   1   7     2842.34     2869.10    128.02 o 
   8   1   7      396.30      395.36    140.05 o 
   9   1   7      322.83      268.39    156.50 o 
  10   1   7      192.97      288.30    158.93 o 
  11   1   7      541.32      604.17    173.52 o 
  12   1   7      174.65      140.91    206.38 o 
  13   1   7      995.30     1074.81    178.67 o 
  14   1   7        4.04      173.61    250.58 o 
  15   1   7      483.97      594.48    186.46 o 
 -15   2   7        1.73      341.29    286.91 o 
 -14   2   7      672.73      678.64    179.19 o 
 -13   2   7       97.60      237.23    253.08 o 
 -12   2   7      163.82      223.24    192.27 o 
 -11   2   7      220.72      214.05    169.69 o 
 -10   2   7     1344.83     1491.85    166.00 o 
  -9   2   7      987.04      859.06    154.65 o 
  -8   2   7     3677.25     3739.57    145.28 o 
  -7   2   7      513.46      452.87    125.78 o 
  -6   2   7    10728.96    10162.56    128.53 o 
  -5   2   7     1074.55      966.50     97.70 o 
  -4   2   7     3825.91     3847.71     91.81 o 
  -3   2   7     1913.84     1796.71     50.78 o 
  -2   2   7     2432.21     2582.75     56.75 o 
  -1   2   7     1229.63     1398.50     50.59 o 
   0   2   7       53.36       45.93     46.89 o 
   1   2   7     1052.70     1218.88     52.48 o 
   2   2   7     2229.34     2314.45     48.45 o 
   3   2   7     1838.42     1760.12     61.13 o 
   4   2   7     3907.94     3772.79     74.06 o 
   5   2   7     1017.88      976.30     79.23 o 
   6   2   7    10630.24     9997.87    111.46 o 
   7   2   7      548.49      451.38     84.69 o 
   8   2   7     3603.63     3628.93    146.37 o 
   9   2   7      963.22      812.62    154.61 o 
  10   2   7     1340.87     1321.64    170.49 o 
  11   2   7      245.57      235.24    178.45 o 
  12   2   7      149.90      246.30    197.70 o 
  13   2   7      110.48      266.80    202.82 o 
  14   2   7      692.14      826.49    179.44 o 
  15   2   7        1.39      133.16    220.92 o 
 -15   3   7      368.77      345.49    212.18 o 
 -14   3   7      230.46      316.74    212.45 o 
 -13   3   7      174.39      373.38    188.59 o 
 -12   3   7      301.62      316.70    182.11 o 
 -11   3   7      981.72     1127.19    170.44 o 
 -10   3   7      154.47      157.16    163.68 o 
  -9   3   7      826.36      962.10    156.40 o 
  -8   3   7      223.29      215.14    151.41 o 
  -7   3   7     3328.44     3189.27    130.30 o 
  -6   3   7      247.87      180.57    104.53 o 
  -5   3   7       97.46      137.49    111.48 o 
  -4   3   7      828.05      938.17     91.92 o 
  -3   3   7     4598.34     4673.18     86.86 o 
  -2   3   7      445.04      485.66     51.74 o 
  -1   3   7     2569.41     2700.65     61.69 o 
   0   3   7        2.72       48.66     49.84 o 
   1   3   7     2568.74     2686.32     58.78 o 
   2   3   7      413.04      442.01     57.64 o 
   3   3   7     4705.92     4719.93     74.97 o 
   4   3   7      938.67     1005.19     65.00 o 
   5   3   7       85.58       99.29     76.36 o 
   6   3   7      259.31      160.71     69.65 o 
   7   3   7     3596.54     3475.79    104.45 o 
   8   3   7      228.32      178.71     98.59 o 
   9   3   7      767.84      650.09    149.54 o 
  10   3   7      158.76      225.07    172.92 o 
  11   3   7      947.71     1118.03    173.27 o 
  12   3   7      351.77      365.16    175.62 o 
  13   3   7      201.33      313.15    176.05 o 
  14   3   7      222.71      374.42    202.95 o 
  15   3   7      372.61      488.39    198.37 o 
 -15   4   7      121.95      179.85    229.99 o 
 -14   4   7      262.59      587.05    209.93 o 
 -13   4   7      231.47      425.64    227.39 o 
 -12   4   7      250.24      244.56    173.61 o 
 -11   4   7      334.13      301.18    166.69 o 
 -10   4   7      755.20      921.54    153.37 o 
  -9   4   7      649.26      677.26    146.48 o 
  -8   4   7     2966.75     2914.23    143.58 o 
  -7   4   7      751.07      792.46    130.28 o 
  -6   4   7     2036.40     1958.23    102.27 o 
  -5   4   7      192.36      163.50     95.80 o 
  -4   4   7      365.73      296.84     80.26 o 
  -3   4   7     1541.71     1503.38     80.44 o 
  -2   4   7     7281.68     7239.21     81.09 o 
  -1   4   7     2692.92     2650.29     69.06 o 
   0   4   7     7568.64     7656.69    105.32 o 
   1   4   7     2715.08     2725.41     62.42 o 
   2   4   7     6975.53     7207.68     81.49 o 
   3   4   7     1653.43     1703.20     60.97 o 
   4   4   7      420.84      343.23     75.89 o 
   5   4   7      139.97       61.49     73.48 o 
   6   4   7     2057.05     2016.42     81.46 o 
   7   4   7      669.43      672.21     80.36 o 
   8   4   7     3040.59     2692.09     87.08 o 
   9   4   7      575.49      609.29    116.19 o 
  10   4   7      648.15      619.31    158.42 o 
  11   4   7      309.09      280.86    166.25 o 
  12   4   7      277.11      463.42    177.56 o 
  13   4   7      226.39      278.24    181.96 o 
  14   4   7      292.43      492.86    195.05 o 
  15   4   7      112.64      212.46    197.81 o 
 -14   5   7       24.07      166.39    277.51 o 
 -13   5   7       58.42      172.73    203.18 o 
 -12   5   7      138.09      217.94    169.26 o 
 -11   5   7      756.37      781.04    154.68 o 
 -10   5   7      504.02      415.86    153.83 o 
  -9   5   7      862.04      883.88    152.26 o 
  -8   5   7      206.19      192.22    145.31 o 
  -7   5   7     1135.80     1202.96    135.37 o 
  -6   5   7     1156.89     1165.35    102.58 o 
  -5   5   7     2693.07     2448.63     88.57 o 
  -4   5   7     2147.89     1953.65     81.82 o 
  -3   5   7     1910.69     2077.58     80.22 o 
  -2   5   7      535.55      700.17     46.36 o 
  -1   5   7     1620.89     1526.85     54.47 o 
   0   5   7        5.18       55.35     62.86 o 
   1   5   7     1700.24     1647.70     57.65 o 
   2   5   7      599.05      815.45     65.37 o 
   3   5   7     1930.43     2106.31     61.10 o 
   4   5   7     2346.33     2331.51     78.85 o 
   5   5   7     2388.71     2234.85     78.40 o 
   6   5   7     1094.33     1105.20     83.35 o 
   7   5   7     1105.21     1163.91     91.02 o 
   8   5   7      253.10      288.48     90.49 o 
   9   5   7      736.13      725.14    123.14 o 
  10   5   7      577.63      565.71    156.91 o 
  11   5   7      722.56      752.73    161.71 o 
  12   5   7      161.14      217.19    191.93 o 
  13   5   7       71.49      263.64    179.75 o 
  14   5   7       24.80      168.18    246.16 o 
 -14   6   7      181.59      236.30    231.78 o 
 -13   6   7       48.14      209.79    220.03 o 
 -12   6   7      180.73      279.42    223.82 o 
 -11   6   7     1240.48     1424.85    154.62 o 
 -10   6   7      547.24      539.21    134.91 o 
  -9   6   7     3082.51     2960.91    140.63 o 
  -8   6   7      401.19      443.70    151.17 o 
  -7   6   7      167.68      187.14    142.29 o 
  -6   6   7      309.45      298.58    108.76 o 
  -5   6   7     1354.14     1370.54     82.72 o 
  -4   6   7     3709.87     3646.34     85.47 o 
  -3   6   7     4220.94     4229.82     85.06 o 
  -2   6   7     1342.32     1320.97     56.10 o 
  -1   6   7     3248.74     3259.28     67.10 o 
   0   6   7     3140.25     3200.29     75.29 o 
   1   6   7     3056.69     3166.34     74.32 o 
   2   6   7     1554.12     1560.13     58.18 o 
   3   6   7     4286.78     4280.28     65.80 o 
   4   6   7     3631.08     3700.15     81.60 o 
   5   6   7     1422.55     1456.48     75.96 o 
   6   6   7      347.57      227.82     81.73 o 
   7   6   7      180.78      285.82     94.24 o 
   8   6   7      313.55      419.01     99.12 o 
   9   6   7     2981.51     3013.59    130.51 o 
  10   6   7      472.15      478.47    150.10 o 
  11   6   7     1214.79     1253.29    160.98 o 
  12   6   7      225.92      439.34    166.89 o 
  13   6   7       40.86      163.41    214.01 o 
  14   6   7      205.29      172.82    412.33 o 
 -14   7   7      316.25      335.46    253.47 o 
 -13   7   7        6.52      145.84    258.94 o 
 -12   7   7      611.14      618.50    222.49 o 
 -11   7   7       86.70      172.11    209.40 o 
 -10   7   7      934.44     1117.14    134.36 o 
  -9   7   7      421.40      446.98    135.47 o 
  -8   7   7       88.70      191.44    145.91 o 
  -7   7   7       25.55       81.05    138.03 o 
  -6   7   7      589.15      419.31    103.61 o 
  -5   7   7     1902.35     1739.37     81.16 o 
  -4   7   7     1630.39     1511.68     71.39 o 
  -3   7   7      119.35      108.01     59.84 o 
  -2   7   7      870.69      845.34     55.18 o 
  -1   7   7      534.31      486.47     48.50 o 
   0   7   7      986.23      970.47     57.13 o 
   1   7   7      559.71      573.69     64.96 o 
   2   7   7      971.86     1026.01     60.35 o 
   3   7   7      146.03       81.79     34.22 o 
   4   7   7     1462.30     1340.44     58.76 o 
   5   7   7     1997.89     1900.15     77.58 o 
   6   7   7      783.81      628.10     85.00 o 
   7   7   7       36.01      105.61    111.80 o 
   8   7   7       95.91      102.13    115.55 o 
   9   7   7      387.25      373.81    131.44 o 
  10   7   7      942.22     1008.48    163.12 o 
  11   7   7       74.78      170.53    171.24 o 
  12   7   7      610.64      529.66    296.36 o 
  13   7   7       14.82      147.99    395.08 o 
  14   7   7      291.40      617.14    320.29 o 
 -13   8   7      343.64      584.85    225.85 o 
 -12   8   7       71.69      190.48    236.13 o 
 -11   8   7      495.28      561.39    187.83 o 
 -10   8   7      384.28      443.24    155.81 o 
  -9   8   7      448.49      531.78    136.81 o 
  -8   8   7     1636.35     1605.42    142.34 o 
  -7   8   7      808.81      459.63     89.72 o 
  -6   8   7     1255.73     1004.74    102.83 o 
  -5   8   7     2689.51     2691.85    136.71 o 
  -4   8   7      328.13      322.04     82.19 o 
  -3   8   7     1505.22     1395.97     66.49 o 
  -2   8   7     2590.17     2462.32    100.32 o 
  -1   8   7     1721.26     1547.55     56.38 o 
   0   8   7      343.99      409.63     58.38 o 
   1   8   7     1757.92     1783.16     73.47 o 
   2   8   7     2500.90     2391.21     91.96 o 
   3   8   7     1619.44     1483.53     78.66 o 
   4   8   7      367.22      338.24     75.06 o 
   5   8   7     2764.07     2725.56    108.41 o 
   6   8   7     1218.59     1125.69    100.02 o 
   7   8   7      883.85      737.22    106.05 o 
   8   8   7     1625.74     1516.66    115.70 o 
   9   8   7      380.97      443.50    154.64 o 
  10   8   7      405.19      549.59    269.23 o 
  11   8   7      448.86      548.53    290.07 o 
  12   8   7       77.84      309.26    300.54 o 
  13   8   7      357.39      526.12    310.27 o 
 -13   9   7      389.19      480.31    224.20 o 
 -12   9   7       81.54      228.04    235.00 o 
 -11   9   7      209.66      391.94    198.45 o 
 -10   9   7      127.46      259.57    200.78 o 
  -9   9   7      322.78      273.01    158.63 o 
  -8   9   7      117.43      125.20    165.37 o 
  -7   9   7      310.94      295.34    149.86 o 
  -6   9   7      428.45      280.85    162.33 o 
  -5   9   7      516.16      378.33    139.79 o 
  -4   9   7      109.95      122.51    137.60 o 
  -3   9   7      309.11      276.35    106.43 o 
  -2   9   7     1418.64     1347.23    106.22 o 
  -1   9   7     1757.52     1743.03     85.29 o 
   0   9   7     1169.28     1027.57     64.62 o 
   1   9   7     1689.34     1642.43     85.77 o 
   2   9   7     1375.86     1405.70    104.81 o 
   3   9   7      289.20      228.99     78.89 o 
   4   9   7       61.57      109.94     95.05 o 
   5   9   7      458.31      343.36     86.35 o 
   6   9   7      374.89      400.96    124.72 o 
   7   9   7      255.84      247.29    157.87 o 
   8   9   7       95.71       54.79    210.79 o 
   9   9   7      330.51      415.34    199.50 o 
  10   9   7      102.34      254.51    302.63 o 
  11   9   7      219.16      398.76    271.83 o 
  12   9   7      108.34      182.26    323.65 o 
  13   9   7      407.28      539.82    307.99 o 
 -12  10   7       90.62      229.10    215.87 o 
 -11  10   7        0.22       72.50    191.58 o 
 -10  10   7      338.96      213.45    163.60 o 
  -9  10   7      791.96      872.73    163.55 o 
  -8  10   7      238.27      287.60    164.31 o 
  -7  10   7     1567.24     1529.09    143.69 o 
  -6  10   7      259.09      298.90    139.65 o 
  -5  10   7      566.23      560.28    141.84 o 
  -4  10   7      253.19      311.37    141.64 o 
  -3  10   7      783.92      955.73    162.84 o 
  -2  10   7     1178.60     1281.39    155.36 o 
  -1  10   7      306.24      313.56    111.55 o 
   0  10   7      709.15      785.64     94.03 o 
   1  10   7      304.43      330.11    101.34 o 
   2  10   7     1205.73     1221.03     94.64 o 
   3  10   7      856.37     1192.55    147.20 o 
   4  10   7      310.82      373.77    156.87 o 
   5  10   7      479.89      415.50    162.69 o 
   6  10   7      276.29      331.72    160.90 o 
   7  10   7     1474.47     1368.79    173.18 o 
   8  10   7      272.51      364.36    167.16 o 
   9  10   7      709.64      750.92    203.18 o 
  10  10   7      387.48      436.65    267.57 o 
  11  10   7        0.99      188.23    425.24 o 
  12  10   7      123.76      383.89    281.60 o 
 -11  11   7      229.31      252.42    187.03 o 
 -10  11   7      307.13      300.79    165.76 o 
  -9  11   7      303.88      442.87    167.53 o 
  -8  11   7       20.97      134.98    239.85 o 
  -7  11   7      387.62      301.91    138.30 o 
  -6  11   7      108.98      237.51    144.39 o 
  -5  11   7      115.35      190.56    142.58 o 
  -4  11   7       56.24      237.03    193.88 o 
  -3  11   7      849.62      893.44    150.38 o 
  -2  11   7     1329.20     1549.94    160.14 o 
  -1  11   7     2232.39     2259.03    165.55 o 
   0  11   7     1268.99     1433.01    170.49 o 
   1  11   7     2311.01     2321.20    110.36 o 
   2  11   7     1394.33     1430.97    130.41 o 
   3  11   7      863.75      783.65    143.64 o 
   4  11   7       46.20      142.85    161.93 o 
   5  11   7       85.87      141.31    155.29 o 
   6  11   7      108.99      136.40    179.13 o 
   7  11   7      356.92      291.51    169.62 o 
   8  11   7       17.16       31.58    199.06 o 
   9  11   7      283.26      308.91    200.36 o 
  10  11   7      317.32      291.40    263.61 o 
  11  11   7      213.33      310.38    265.99 o 
 -10  12   7      316.77      235.98    178.76 o 
  -9  12   7       60.59      175.83    166.00 o 
  -8  12   7      245.40      253.13    158.75 o 
  -7  12   7      117.69      215.48    165.93 o 
  -6  12   7       54.26       73.81    154.29 o 
  -5  12   7      104.43      232.00    160.19 o 
  -4  12   7       85.61      139.25    132.51 o 
  -3  12   7      153.05      127.75    178.88 o 
  -2  12   7      157.95      125.44    148.35 o 
  -1  12   7      377.42      473.27    202.18 o 
   0  12   7        1.56       95.36    221.53 o 
   1  12   7      403.88      491.88    214.92 o 
   2  12   7      124.73      250.04    425.02 o 
   3  12   7      187.08      165.85    141.55 o 
   4  12   7       65.50       76.57    189.87 o 
   5  12   7      141.54       72.50    169.93 o 
   6  12   7       51.59        3.18    386.33 o 
   7  12   7      100.78      125.39    168.02 o 
   8  12   7      259.03      225.85    196.55 o 
   9  12   7       50.56      112.55    206.92 o 
  10  12   7      344.74      437.62    245.58 o 
  -9  13   7      137.85      204.83    155.14 o 
  -8  13   7      556.10      584.71    157.87 o 
  -7  13   7      154.40      275.53    155.10 o 
  -6  13   7      323.84      254.60    151.63 o 
  -5  13   7      268.48      294.18    144.26 o 
  -4  13   7       76.01      149.80    150.04 o 
  -3  13   7        2.18      121.77    409.68 o 
  -2  13   7      342.41      380.17    208.74 o 
  -1  13   7      391.58      408.59    231.27 o 
   0  13   7      482.68      501.91    230.97 o 
   1  13   7      411.93      410.48    218.96 o 
   2  13   7      334.27      254.44    294.02 o 
   3  13   7        1.87      242.60    563.50 o 
   4  13   7       69.74      133.38    540.31 o 
   5  13   7      257.29      233.88    157.43 o 
   6  13   7      297.26      250.63    161.96 o 
   7  13   7      154.06      277.44    181.10 o 
   8  13   7      520.43      577.32    206.06 o 
   9  13   7      126.56      122.71    201.29 o 
  -7  14   7       18.37      133.16    283.19 o 
  -6  14   7       31.13      187.62    193.69 o 
  -5  14   7      236.90      361.46    168.39 o 
  -4  14   7      132.34      234.29    150.18 o 
  -3  14   7      241.51      344.63    180.38 o 
  -2  14   7       22.31       67.13    204.38 o 
  -1  14   7      198.03      233.56    233.03 o 
   0  14   7       78.72      197.39    255.96 o 
   1  14   7      228.33      215.70    231.52 o 
   2  14   7       29.46       33.50    613.45 o 
   3  14   7      284.85      372.61    247.47 o 
   4  14   7      121.45      109.94    312.97 o 
   5  14   7      242.86       81.13    303.49 o 
   6  14   7       31.71      239.53    337.19 o 
   7  14   7       18.49      147.87    240.22 o 
  -5  15   7        7.36      236.55    203.77 o 
  -4  15   7      323.05      319.92    181.30 o 
  -3  15   7       32.76       96.89    220.27 o 
  -2  15   7      189.72      332.05    223.60 o 
  -1  15   7       10.63      140.47    278.06 o 
   0  15   7       14.43      148.61    298.28 o 
   1  15   7       12.35      138.95    419.51 o 
   2  15   7      186.74      402.65    256.42 o 
   3  15   7       34.62      196.16    243.67 o 
   4  15   7      320.50      597.90    246.96 o 
   5  15   7        6.19      181.05    498.20 o 
  -1  16   7       37.77       64.96    185.98 o 
   0  16   7        9.43      182.03    391.26 o 
   1  16   7       56.79       89.15    272.76 o 
   0   0   8     7005.27     7552.20    142.78 o 
   1   0   8      681.67      692.56     43.94 o 
   2   0   8       13.90       62.29     47.65 o 
   3   0   8        7.46       59.11     71.57 o 
   4   0   8     1214.09     1288.36     82.43 o 
   5   0   8        8.11       37.40    199.13 o 
   6   0   8     5445.45     5372.21    118.77 o 
   7   0   8      596.24      386.32    106.72 o 
   8   0   8      175.12      220.93    132.83 o 
   9   0   8      211.78      204.11    154.76 o 
  10   0   8        1.04      130.09    254.39 o 
  11   0   8        7.63      202.67    270.84 o 
  12   0   8       11.70      108.22    259.47 o 
  13   0   8        0.74      156.67    256.06 o 
  14   0   8        4.26      136.33    233.55 o 
  15   0   8       79.10      165.71    214.17 o 
 -15   1   8      167.72      330.71    180.79 o 
 -14   1   8        7.56      215.65    256.00 o 
 -13   1   8      239.58      357.45    181.67 o 
 -12   1   8       39.01      179.17    185.12 o 
 -11   1   8        6.97      232.31    351.92 o 
 -10   1   8       83.32      129.53    169.20 o 
  -9   1   8      447.35      347.70    151.13 o 
  -8   1   8      121.64       99.06    139.65 o 
  -7   1   8      351.90      364.68    109.02 o 
  -6   1   8      956.83      881.53    101.98 o 
  -5   1   8      211.69      287.54     94.80 o 
  -4   1   8      241.54      200.38     79.16 o 
  -3   1   8     6149.02     6041.28     69.18 o 
  -2   1   8     1826.82     1924.32     52.84 o 
  -1   1   8     3376.59     3526.95     51.56 o 
   0   1   8     1217.48     1263.76     51.72 o 
   1   1   8     3479.60     3526.06     65.35 o 
   2   1   8     1757.91     1805.95     55.18 o 
   3   1   8     6074.67     5833.14     75.47 o 
   4   1   8      175.78      165.90     76.16 o 
   5   1   8      242.76      327.05     94.32 o 
   6   1   8      930.20      992.23     77.94 o 
   7   1   8      315.09      317.37     64.71 o 
   8   1   8      107.71      115.43     42.17 o 
   9   1   8      406.24      257.91    163.25 o 
  10   1   8      121.31      186.50    254.84 o 
  11   1   8       10.66       95.04    359.49 o 
  12   1   8       73.80      268.67    283.57 o 
  13   1   8      222.48      397.58    177.44 o 
  14   1   8       22.13      311.33    266.21 o 
  15   1   8      167.17      220.04    192.46 o 
 -15   2   8        8.99      309.07    280.43 o 
 -14   2   8       38.20      232.73    220.02 o 
 -13   2   8      195.51      301.34    180.48 o 
 -12   2   8      459.46      602.63    175.55 o 
 -11   2   8      867.86      834.51    174.01 o 
 -10   2   8      225.45      268.52    175.95 o 
  -9   2   8      272.15      255.64    150.40 o 
  -8   2   8     2273.05     2194.87    144.92 o 
  -7   2   8       80.57      140.09    121.20 o 
  -6   2   8     4527.91     4266.69    105.90 o 
  -5   2   8      344.73      293.75     96.28 o 
  -4   2   8     6616.38     6324.43     97.95 o 
  -3   2   8      855.41      859.18     58.78 o 
  -2   2   8      798.72      762.52     56.10 o 
  -1   2   8    10156.49    10621.65    132.39 o 
   0   2   8        5.50       82.47     50.70 o 
   1   2   8    10334.04    10628.85     92.60 o 
   2   2   8      951.02      901.63     45.14 o 
   3   2   8      923.99      914.97     62.07 o 
   4   2   8     6826.62     6725.14     85.30 o 
   5   2   8      264.92      224.74     86.48 o 
   6   2   8     4896.47     4704.29     96.02 o 
   7   2   8       45.17       73.42     87.63 o 
   8   2   8     2153.36     1939.28     90.44 o 
   9   2   8      276.82      190.09    150.57 o 
  10   2   8      211.87      273.46    170.42 o 
  11   2   8      866.90      789.69    178.32 o 
  12   2   8      428.12      641.14    171.11 o 
  13   2   8      211.71      372.63    178.71 o 
  14   2   8       44.60      209.54    235.73 o 
  15   2   8       15.83       95.84    243.44 o 
 -15   3   8      399.55      546.14    211.93 o 
 -14   3   8       85.70      192.25    245.46 o 
 -13   3   8     1996.09     2353.68    181.56 o 
 -12   3   8      130.94      208.81    173.99 o 
 -11   3   8     1342.91     1482.61    174.01 o 
 -10   3   8      527.59      649.18    169.95 o 
  -9   3   8      523.55      494.84    158.39 o 
  -8   3   8      687.14      660.93    140.41 o 
  -7   3   8      812.42      814.03    110.58 o 
  -6   3   8      538.13      491.02    101.98 o 
  -5   3   8     1276.69     1302.30     97.83 o 
  -4   3   8      294.31      340.49     89.51 o 
  -3   3   8     4321.09     4530.15     93.61 o 
  -2   3   8     1741.52     1844.20     61.33 o 
  -1   3   8     9954.06    10313.70    125.13 o 
   0   3   8       63.56       76.30     41.63 o 
   1   3   8    10069.80    10363.07    130.45 o 
   2   3   8     1627.31     1660.81     64.49 o 
   3   3   8     4073.73     4357.73     69.17 o 
   4   3   8      375.08      443.13     81.56 o 
   5   3   8     1330.95     1361.58     70.31 o 
   6   3   8      652.44      579.08     71.73 o 
   7   3   8      839.72      833.04     94.55 o 
   8   3   8      715.80      640.55     99.98 o 
   9   3   8      526.28      438.64    151.57 o 
  10   3   8      582.95      557.64    161.72 o 
  11   3   8     1362.88     1519.44    174.25 o 
  12   3   8      133.91      209.78    178.51 o 
  13   3   8     2128.33     2351.93    178.95 o 
  14   3   8       79.44      203.67    180.49 o 
  15   3   8      391.53      448.12    176.85 o 
 -15   4   8       82.38      168.52    207.86 o 
 -14   4   8      213.58      252.90    207.54 o 
 -13   4   8      291.48      282.22    173.49 o 
 -12   4   8       16.63      181.42    275.30 o 
 -11   4   8      619.14      798.93    170.40 o 
 -10   4   8     1931.98     1956.15    159.48 o 
  -9   4   8      269.89      239.93    154.81 o 
  -8   4   8     2871.87     2926.89    147.17 o 
  -7   4   8     1783.17     1768.38    135.14 o 
  -6   4   8     7714.77     7609.10    127.66 o 
  -5   4   8       69.70      126.14     85.68 o 
  -4   4   8      400.05      418.54     85.56 o 
  -3   4   8     1683.23     1658.51     85.67 o 
  -2   4   8     5026.11     4967.99     78.35 o 
  -1   4   8     8030.14     8445.21     99.55 o 
   0   4   8       44.25       37.21     54.24 o 
   1   4   8     8183.25     8589.25     91.69 o 
   2   4   8     5249.56     5393.61     82.79 o 
   3   4   8     1520.57     1491.23     54.25 o 
   4   4   8      626.16      696.76     74.74 o 
   5   4   8       65.01      136.82     68.91 o 
   6   4   8     7497.80     7387.09     97.97 o 
   7   4   8     1677.22     1591.00     84.07 o 
   8   4   8     2823.56     2637.07     85.25 o 
   9   4   8      277.56      295.44    145.49 o 
  10   4   8     1776.73     1841.64    159.31 o 
  11   4   8      659.51      774.51    166.83 o 
  12   4   8       24.33      199.87    223.10 o 
  13   4   8      297.99      246.39    169.78 o 
  14   4   8      212.56      414.56    172.54 o 
  15   4   8       98.14      285.84    215.97 o 
 -14   5   8      118.65      250.38    208.36 o 
 -13   5   8      913.71     1165.36    203.62 o 
 -12   5   8      723.69      656.71    172.54 o 
 -11   5   8     1207.93     1271.95    156.15 o 
 -10   5   8      628.51      550.95    155.96 o 
  -9   5   8      509.11      494.12    157.72 o 
  -8   5   8      909.99      705.32    152.17 o 
  -7   5   8      900.69      780.25    140.71 o 
  -6   5   8      793.30      753.71     94.38 o 
  -5   5   8     5842.60     5532.17    104.46 o 
  -4   5   8     1718.69     1682.38     83.93 o 
  -3   5   8      359.41      304.53     77.79 o 
  -2   5   8     5227.62     5398.14     95.01 o 
  -1   5   8    19372.06    19326.85    209.14 o 
   0   5   8     2379.66     2390.55     66.57 o 
   1   5   8    19743.39    19876.43    210.89 o 
   2   5   8     5032.30     5274.52     81.27 o 
   3   5   8      553.22      519.85     44.60 o 
   4   5   8     1747.79     1722.16     73.08 o 
   5   5   8     5948.43     5703.96     98.23 o 
   6   5   8      807.85      819.74     81.22 o 
   7   5   8      886.16      860.66     90.08 o 
   8   5   8      878.09      826.93     91.52 o 
   9   5   8      478.88      466.69    117.12 o 
  10   5   8      708.73      700.63    152.20 o 
  11   5   8     1066.15     1038.26    160.12 o 
  12   5   8      728.98      672.07    164.78 o 
  13   5   8      977.99     1009.63    185.54 o 
  14   5   8      109.71      203.76    271.25 o 
 -14   6   8      190.79      385.94    225.93 o 
 -13   6   8      311.13      286.41    219.16 o 
 -12   6   8       59.24      220.04    325.64 o 
 -11   6   8      243.50      295.46    157.78 o 
 -10   6   8      191.99      319.31    156.77 o 
  -9   6   8      398.14      334.02    155.69 o 
  -8   6   8     1483.30     1520.40    156.79 o 
  -7   6   8      286.89      313.60    120.70 o 
  -6   6   8     2379.47     2288.71     99.14 o 
  -5   6   8      720.20      588.75     84.45 o 
  -4   6   8     1204.23     1156.36     79.34 o 
  -3   6   8      442.38      353.06     71.73 o 
  -2   6   8      281.22      266.06     41.12 o 
  -1   6   8      179.02      236.88     50.97 o 
   0   6   8     2018.54     1907.94     68.69 o 
   1   6   8      234.80      291.09     61.02 o 
   2   6   8      203.32      186.70     58.95 o 
   3   6   8      514.79      393.41     66.70 o 
   4   6   8     1231.03     1249.40     68.49 o 
   5   6   8      893.41      902.14     70.96 o 
   6   6   8     2411.19     2287.37     88.36 o 
   7   6   8      324.39      285.79     90.35 o 
   8   6   8     1364.86     1450.65    100.10 o 
   9   6   8      446.83      452.84    118.66 o 
  10   6   8      207.14      443.79    141.28 o 
  11   6   8      208.13      301.40    150.57 o 
  12   6   8       49.91      103.59    182.66 o 
  13   6   8      297.66      179.91    315.48 o 
  14   6   8      178.49       83.62    407.53 o 
 -14   7   8      273.81      442.06    206.93 o 
 -13   7   8      523.29      653.94    222.21 o 
 -12   7   8      139.86      127.06    221.93 o 
 -11   7   8       10.74       77.06    212.53 o 
 -10   7   8      603.19      838.50    136.39 o 
  -9   7   8       95.75      197.21    141.86 o 
  -8   7   8        0.71      102.55    130.80 o 
  -7   7   8     2898.12     2650.25    121.75 o 
  -6   7   8     2415.78     2420.66    116.08 o 
  -5   7   8     1237.72     1207.17     83.15 o 
  -4   7   8     1813.85     1726.78     78.15 o 
  -3   7   8     1632.53     1601.69     58.71 o 
  -2   7   8     3904.31     3780.30     86.33 o 
  -1   7   8     1529.56     1544.80     62.61 o 
   0   7   8     1259.31     1145.42     56.90 o 
   1   7   8     1532.80     1667.83     69.19 o 
   2   7   8     3943.90     3943.93     94.76 o 
   3   7   8     1805.20     1783.20     62.84 o 
   4   7   8     1927.92     1927.56     67.67 o 
   5   7   8     1265.58     1332.85     71.26 o 
   6   7   8     2505.05     2571.92     88.75 o 
   7   7   8     2933.64     2827.52    101.27 o 
   8   7   8        1.34       56.35    131.09 o 
   9   7   8       67.47      102.88    123.32 o 
  10   7   8      534.97      716.77    195.01 o 
  12   7   8      113.57      142.70    289.68 o 
  13   7   8      539.65      989.54    301.99 o 
  14   7   8      271.45      296.08    310.77 o 
 -13   8   8       13.99      254.61    220.56 o 
 -12   8   8      279.46      310.50    216.45 o 
 -11   8   8       69.53      142.47    206.06 o 
 -10   8   8       46.42      156.43    184.75 o 
  -9   8   8     1231.58     1333.32    144.59 o 
  -8   8   8      118.50      173.57    149.82 o 
  -7   8   8      487.90      481.88    110.63 o 
  -6   8   8       13.17       80.00    165.37 o 
  -5   8   8     1539.52     1224.09    100.37 o 
  -4   8   8      786.74      859.46     93.82 o 
  -3   8   8      347.58      412.42     55.07 o 
  -2   8   8      391.29      352.95     45.85 o 
  -1   8   8      171.35      140.92     49.44 o 
   0   8   8      331.11      267.06     57.12 o 
   1   8   8      189.54      221.24     66.46 o 
   2   8   8      444.09      526.97     84.19 o 
   3   8   8      333.17      417.70     62.12 o 
   4   8   8      745.37      760.04     68.30 o 
   5   8   8     1385.92     1168.97     82.11 o 
   6   8   8       12.47       78.95     88.26 o 
   7   8   8      597.32      626.63    127.98 o 
   8   8   8      135.53      238.52    151.60 o 
   9   8   8     1160.66     1171.75    192.49 o 
  10   8   8       63.76      143.71    258.71 o 
  11   8   8       78.62      110.27    346.75 o 
  12   8   8      300.09      192.92    291.05 o 
 -12   9   8      107.54      194.81    255.51 o 
 -11   9   8      166.03      271.22    198.04 o 
 -10   9   8        0.09       62.10    180.09 o 
  -9   9   8      388.53      324.33    141.37 o 
  -8   9   8       13.15       87.84    222.99 o 
  -7   9   8      238.13      119.24    169.76 o 
  -6   9   8      255.04      215.84    143.51 o 
  -5   9   8      271.85      269.92    158.17 o 
  -4   9   8      600.24      704.63    140.67 o 
  -3   9   8       76.36      217.35    152.85 o 
  -2   9   8       97.32      103.02     72.14 o 
  -1   9   8      251.04      224.07     62.50 o 
   0   9   8       32.81       82.75     71.67 o 
   1   9   8      202.42      210.61     70.24 o 
   2   9   8      132.47      226.74     90.37 o 
   3   9   8       77.88       98.44     69.92 o 
   4   9   8      544.17      597.40    145.06 o 
   5   9   8      259.68      163.49     78.29 o 
   6   9   8      269.12      279.28    150.39 o 
   7   9   8      231.39      103.59    190.32 o 
   8   9   8        9.65       93.78    176.84 o 
   9   9   8      398.61      418.22    203.09 o 
  10   9   8        2.68      106.20    266.25 o 
  11   9   8      156.04      329.58    362.44 o 
  12   9   8      137.23      171.57    280.31 o 
 -12  10   8      113.20      154.95    254.34 o 
 -11  10   8       22.24      197.04    207.33 o 
 -10  10   8       53.48      171.97    238.38 o 
  -9  10   8       21.99      195.32    224.38 o 
  -8  10   8       95.18      150.58    148.86 o 
  -7  10   8      347.32      330.90    142.26 o 
  -6  10   8      614.40      606.34    142.41 o 
  -5  10   8      345.70      323.50    144.08 o 
  -4  10   8      156.11      216.71    148.52 o 
  -3  10   8      235.19      364.33    149.69 o 
  -2  10   8      471.29      388.67    159.91 o 
  -1  10   8       17.06      148.07    162.42 o 
   0  10   8      368.10      388.84    118.63 o 
   1  10   8       10.90      113.47    116.17 o 
   2  10   8      434.43      420.32     93.64 o 
   3  10   8      263.35      244.78    117.63 o 
   4  10   8      115.05      128.57    148.56 o 
   5  10   8      350.88      271.35    157.18 o 
   6  10   8      588.88      672.34    165.97 o 
   7  10   8      335.15      337.58    165.70 o 
   8  10   8      127.00      185.28    171.58 o 
  10  10   8       54.75      123.92    261.36 o 
  11  10   8       22.95       91.69    273.21 o 
  12  10   8      105.47      224.48    280.09 o 
 -11  11   8        9.44      120.78    286.28 o 
 -10  11   8      205.75      205.19    178.05 o 
  -9  11   8       57.75      112.79    209.91 o 
  -8  11   8        6.31      152.97    180.91 o 
  -7  11   8      127.01      112.02    163.29 o 
  -6  11   8      509.64      507.28    144.19 o 
  -5  11   8      525.60      482.62    141.44 o 
  -4  11   8        6.38       81.58    193.42 o 
  -3  11   8      292.88      400.72    165.39 o 
  -2  11   8      887.43     1072.27    158.89 o 
  -1  11   8      186.94      182.84    176.59 o 
   0  11   8       21.51       21.07    212.34 o 
   1  11   8      210.15      124.85    176.82 o 
   2  11   8      847.72      853.95    123.80 o 
   3  11   8      226.55      359.20    136.67 o 
   4  11   8        4.43       90.08    187.53 o 
   5  11   8      490.25      366.03    157.09 o 
   6  11   8      533.19      416.14    167.13 o 
   7  11   8      130.75      219.41    185.84 o 
   8  11   8       11.44      123.95    171.27 o 
   9  11   8       55.28      133.03    194.58 o 
  10  11   8      219.54      153.91    258.13 o 
  11  11   8       21.83      246.55    628.22 o 
 -10  12   8        7.38       90.95    167.88 o 
  -9  12   8      662.17      562.77    161.13 o 
  -8  12   8       65.39      138.98    162.33 o 
  -7  12   8      463.83      538.22    161.61 o 
  -6  12   8      115.38      341.31    161.03 o 
  -5  12   8      311.55      417.24    149.57 o 
  -4  12   8       29.86      155.03    161.53 o 
  -3  12   8      862.06      884.13    150.06 o 
  -2  12   8      223.55      335.99    151.86 o 
  -1  12   8      150.48      298.47    211.31 o 
   0  12   8      130.94      171.33    342.05 o 
   1  12   8      125.75      335.35    239.69 o 
   2  12   8      208.33      352.23    256.00 o 
   3  12   8      915.40      910.98    321.96 o 
   4  12   8       22.42       87.35    195.59 o 
   5  12   8      298.51      373.79    151.09 o 
   6  12   8      132.75      264.96    158.75 o 
   7  12   8      463.78      551.41    170.98 o 
   8  12   8       45.48       58.24    295.91 o 
   9  12   8      656.53      645.45    211.33 o 
  10  12   8        9.30       95.19    261.71 o 
  -9  13   8       58.91      275.12    211.80 o 
  -8  13   8       56.06      200.65    183.69 o 
  -7  13   8      197.03      218.92    166.08 o 
  -6  13   8      360.44      295.93    157.93 o 
  -5  13   8       48.64      210.20    159.43 o 
  -4  13   8      378.63      333.11    149.51 o 
  -3  13   8       53.07       78.22    194.88 o 
  -2  13   8     1136.81     1316.66    203.90 o 
  -1  13   8      470.09      458.57    235.12 o 
   0  13   8     1203.42     1782.98    244.88 o 
   1  13   8      428.76      478.63    219.14 o 
   2  13   8     1120.23     1293.01    215.03 o 
   4  13   8      370.35      346.62    313.88 o 
   5  13   8       42.20      353.70    520.22 o 
   6  13   8      350.83      257.52    167.79 o 
   7  13   8      194.44      204.07    164.75 o 
   8  13   8       47.86       58.33    197.90 o 
   9  13   8       66.78       25.72    319.79 o 
  -7  14   8      168.50      261.39    174.20 o 
  -6  14   8       85.62      151.94    185.01 o 
  -5  14   8      651.34      800.76    171.73 o 
  -4  14   8       28.32      157.40    175.46 o 
  -3  14   8      224.07      292.96    160.71 o 
  -2  14   8      167.36      267.72    203.97 o 
  -1  14   8      168.42      186.17    231.86 o 
   0  14   8      424.80      584.46    237.10 o 
   1  14   8      182.88      242.44    233.67 o 
   2  14   8      167.01      262.08    254.41 o 
   3  14   8      211.87      442.17    247.31 o 
   4  14   8       20.64       94.04    314.26 o 
   5  14   8      632.88      921.94    303.24 o 
   6  14   8       85.38      161.10    390.63 o 
   7  14   8      171.06      396.69    280.18 o 
  -5  15   8       70.51      186.40    186.43 o 
  -4  15   8      192.49      300.26    180.92 o 
  -3  15   8      108.72      257.45    179.14 o 
  -2  15   8      192.87      347.56    199.00 o 
  -1  15   8       12.54      177.15    249.29 o 
   0  15   8      126.55      143.36    263.35 o 
   1  15   8       13.38      102.87    279.05 o 
   2  15   8      222.58      341.82    256.60 o 
   3  15   8      122.25      147.28    248.62 o 
   4  15   8      204.42      375.78    326.99 o 
   5  15   8       62.95      253.31    489.60 o 
   0  16   8      188.98      231.84    239.92 o 
   1   0   9    10615.16    10434.58     76.03 o 
   2   0   9     5380.97     5329.13     64.91 o 
   3   0   9     2017.13     2005.97     69.15 o 
   4   0   9    25976.29    25943.67    177.46 o 
   5   0   9     3335.35     3185.62    105.25 o 
   6   0   9    12029.94    11573.25    143.17 o 
   7   0   9      133.79      119.61     54.74 o 
   8   0   9     4676.16     4295.56    146.81 o 
   9   0   9     1330.82     1336.04    150.46 o 
  10   0   9     1790.38     1911.71    159.32 o 
  11   0   9      212.93      353.99    184.87 o 
  12   0   9      429.46      546.05    175.66 o 
  13   0   9      212.78      254.61    185.23 o 
  14   0   9      464.54      581.39    182.56 o 
  15   0   9      125.79      242.84    183.53 o 
 -15   1   9       95.10      120.45    180.83 o 
 -14   1   9       46.06      103.80    294.43 o 
 -13   1   9     1085.82     1138.94    179.87 o 
 -12   1   9      133.47      227.09    185.46 o 
 -11   1   9      802.20     1044.95    168.73 o 
 -10   1   9       79.10       81.97    193.92 o 
  -9   1   9       43.90       76.77    163.20 o 
  -8   1   9      792.08      691.61    139.92 o 
  -7   1   9      932.18      991.27    111.83 o 
  -6   1   9     1210.17     1140.15    103.96 o 
  -5   1   9      238.20      335.90     95.26 o 
  -4   1   9      730.94      700.11     86.13 o 
  -3   1   9     4901.88     5105.31     70.79 o 
  -2   1   9     1441.64     1524.08     54.13 o 
  -1   1   9     8639.63     8412.24     94.89 o 
   0   1   9     1321.61     1389.45     59.16 o 
   1   1   9     8085.57     7583.14     69.96 o 
   2   1   9     1596.31     1634.85     57.44 o 
   3   1   9     4999.91     5081.30     76.09 o 
   4   1   9      815.71      887.69     82.08 o 
   5   1   9      305.70      420.80     92.36 o 
   6   1   9     1185.68     1093.66    101.83 o 
   7   1   9      868.77      845.38     76.02 o 
   8   1   9      776.35      638.11     62.75 o 
   9   1   9       97.90       53.68    218.72 o 
  10   1   9       97.96      153.35    190.51 o 
  11   1   9      741.87      943.71    163.75 o 
  12   1   9      112.21      248.61    173.92 o 
  13   1   9     1015.12     1068.11    178.31 o 
  14   1   9       61.70      138.28    210.75 o 
  15   1   9       74.24      192.15    222.45 o 
 -15   2   9      282.15      332.17    224.80 o 
 -14   2   9      286.32      238.17    210.79 o 
 -13   2   9      240.63      312.44    174.91 o 
 -12   2   9      449.26      594.07    173.59 o 
 -11   2   9     1102.99     1356.45    170.28 o 
 -10   2   9      838.17      689.56    167.47 o 
  -9   2   9      357.36      476.24    162.81 o 
  -8   2   9     4801.13     4647.21    150.57 o 
  -7   2   9     2417.73     2329.42    114.72 o 
  -6   2   9     5239.27     5286.55    116.54 o 
  -5   2   9      647.75      620.31     68.63 o 
  -4   2   9      933.71      937.65     70.32 o 
  -3   2   9     1087.35     1195.48     67.98 o 
  -2   2   9     8946.92     9412.61     84.95 o 
  -1   2   9     1034.79      971.61     42.47 o 
   0   2   9     5400.67     5218.38     91.46 o 
   1   2   9     1038.65      976.79     53.25 o 
   2   2   9     8845.95     9236.95     72.98 o 
   3   2   9     1005.22     1003.27     65.72 o 
   4   2   9      879.76      802.41     76.92 o 
   5   2   9      571.59      543.95     85.38 o 
   6   2   9     5231.73     5157.33     98.31 o 
   7   2   9     2622.53     2551.66     92.84 o 
   8   2   9     4871.32     4461.19    106.65 o 
   9   2   9      460.06      369.29    151.40 o 
  10   2   9      826.47      730.52    164.15 o 
  11   2   9     1169.44     1219.17    174.01 o 
  12   2   9      459.10      525.79    172.77 o 
  13   2   9      253.28      365.36    174.28 o 
  14   2   9      296.50      468.70    172.19 o 
  15   2   9      255.13      188.08    183.83 o 
 -15   3   9       40.50      189.48    238.03 o 
 -14   3   9       93.12      219.86    210.66 o 
 -13   3   9      257.71      270.92    172.44 o 
 -12   3   9      617.31      707.07    172.62 o 
 -11   3   9      942.84      948.44    167.80 o 
 -10   3   9      195.13      278.91    176.54 o 
  -9   3   9      119.27      105.32    182.46 o 
  -8   3   9       89.29      134.55    215.27 o 
  -7   3   9      703.86      656.51    114.45 o 
  -6   3   9      307.42      252.27    104.29 o 
  -5   3   9      901.70      882.14    102.60 o 
  -4   3   9     1822.47     1871.69     91.28 o 
  -3   3   9     5117.68     5262.32     79.53 o 
  -2   3   9     3360.45     3306.74     72.85 o 
  -1   3   9     7581.17     7567.22     96.66 o 
   0   3   9     1394.44     1371.26     55.53 o 
   1   3   9     7518.88     7514.32     88.37 o 
   2   3   9     3285.93     3210.75     72.44 o 
   3   3   9     5043.30     5476.84     95.52 o 
   4   3   9     1963.25     2000.17     84.17 o 
   5   3   9      945.62      991.32     68.70 o 
   6   3   9      316.58      226.90     79.73 o 
   7   3   9      726.14      668.27     91.50 o 
   8   3   9       58.17      109.34    142.69 o 
   9   3   9      141.03      207.00    167.98 o 
  10   3   9      157.69      265.77    167.08 o 
  11   3   9      960.10      900.27    171.29 o 
  12   3   9      722.91      888.16    172.33 o 
  13   3   9      255.51      521.07    177.72 o 
  14   3   9      117.50      280.10    183.02 o 
  15   3   9       41.62      175.42    198.14 o 
 -15   4   9       38.50      122.34    223.66 o 
 -14   4   9      478.61      438.46    205.98 o 
 -13   4   9       83.36      165.68    258.71 o 
 -12   4   9      953.69     1046.88    171.80 o 
 -11   4   9      256.68      244.25    171.06 o 
 -10   4   9      581.73      606.96    170.13 o 
  -9   4   9      160.58      250.30    159.36 o 
  -8   4   9        3.59      121.49    193.13 o 
  -7   4   9     1545.97     1437.04    119.95 o 
  -6   4   9      176.85      166.35    112.62 o 
  -5   4   9     2305.87     2204.46     93.08 o 
  -4   4   9     5990.84     6016.00    103.58 o 
  -3   4   9     1869.10     1842.98     65.92 o 
  -2   4   9     2982.30     2977.62     77.41 o 
  -1   4   9     2557.06     2562.94     79.54 o 
   0   4   9     1411.77     1314.93     53.55 o 
   1   4   9     2393.52     2425.92     73.39 o 
   2   4   9     3069.42     3146.94     76.58 o 
   3   4   9     1563.40     1646.14     82.82 o 
   4   4   9     5844.74     5871.63     87.93 o 
   5   4   9     2628.08     2426.89     73.91 o 
   6   4   9      185.80      181.77     74.29 o 
   7   4   9     1367.98     1221.24     84.68 o 
   8   4   9        5.50       84.27    130.25 o 
   9   4   9      131.93      170.89    140.60 o 
  10   4   9      573.72      526.16    153.72 o 
  11   4   9      307.55      282.93    160.23 o 
  12   4   9      936.32     1152.73    167.22 o 
  13   4   9       84.59       42.49    270.47 o 
  14   4   9      470.00      466.90    170.54 o 
  15   4   9       29.87       77.19    184.03 o 
 -14   5   9      209.18      288.77    220.24 o 
 -13   5   9      232.70      223.85    218.16 o 
 -12   5   9      235.03      299.14    182.66 o 
 -11   5   9       31.87      285.74    210.09 o 
 -10   5   9      422.91      639.49    156.87 o 
  -9   5   9      337.12      406.00    160.41 o 
  -8   5   9      448.96      366.63    152.76 o 
  -7   5   9      622.93      688.40    117.71 o 
  -6   5   9      258.16      133.20     99.36 o 
  -5   5   9     1049.43     1022.84     90.81 o 
  -4   5   9     1574.78     1637.51     86.86 o 
  -3   5   9      452.38      415.98     80.65 o 
  -2   5   9     3387.14     3516.83     81.27 o 
  -1   5   9      709.30      656.56     79.07 o 
   0   5   9     1383.56     1417.74     61.92 o 
   1   5   9      821.84      802.71     59.40 o 
   2   5   9     3187.80     3405.99     75.28 o 
   3   5   9      381.58      393.52     73.18 o 
   4   5   9     1675.91     1648.30     66.39 o 
   5   5   9     1023.63      924.96     65.83 o 
   6   5   9      252.58      186.45     73.48 o 
   7   5   9      689.73      796.13     88.23 o 
   8   5   9      409.34      389.22     89.24 o 
   9   5   9      336.65      338.30    134.77 o 
  10   5   9      443.70      726.12    149.02 o 
  11   5   9       28.47      167.58    317.16 o 
  12   5   9      198.38      152.85    158.84 o 
  13   5   9      271.28      347.63    162.44 o 
  14   5   9      229.76      300.02    300.77 o 
 -14   6   9      344.87      410.48    205.91 o 
 -13   6   9       51.47      245.31    532.10 o 
 -12   6   9       16.39      285.14    264.13 o 
 -11   6   9       20.68       56.77    292.75 o 
 -10   6   9      322.53      385.05    160.75 o 
  -9   6   9      322.45      247.56    161.08 o 
  -8   6   9     1600.59     1477.25    160.91 o 
  -7   6   9       70.24      114.76    135.08 o 
  -6   6   9     1601.23     1550.10     99.44 o 
  -5   6   9      116.42      114.76     89.04 o 
  -4   6   9     1153.92     1105.39     82.87 o 
  -3   6   9      289.79      333.84     76.85 o 
  -2   6   9     1346.71     1284.23     80.08 o 
  -1   6   9      590.62      539.95     44.20 o 
   0   6   9     3567.85     3762.03     73.16 o 
   1   6   9      572.81      643.70     56.22 o 
   2   6   9     1434.82     1432.38     64.47 o 
   3   6   9      312.73      315.73     69.49 o 
   4   6   9     1316.28     1329.32     61.28 o 
   5   6   9       98.10       75.84     58.46 o 
   6   6   9     1661.90     1664.70     83.53 o 
   7   6   9      102.89      131.27     95.48 o 
   8   6   9     1718.89     1704.53     98.77 o 
   9   6   9      281.19      208.91    117.88 o 
  10   6   9      290.65      418.24    144.30 o 
  11   6   9       16.71      118.86    176.56 o 
  12   6   9       14.19       90.12    313.16 o 
  13   6   9       44.32      202.02    379.78 o 
  14   6   9      360.10      457.99    316.41 o 
 -13   7   9     1057.00     1127.29    224.15 o 
 -12   7   9       74.94      208.62    282.52 o 
 -11   7   9      331.24      305.26    161.11 o 
 -10   7   9       26.00      144.46    197.83 o 
  -9   7   9      382.88      493.32    124.01 o 
  -8   7   9       55.26       89.90    129.29 o 
  -7   7   9      602.37      678.91    126.90 o 
  -6   7   9     2338.77     2244.34    101.84 o 
  -5   7   9     2268.13     1993.23     93.95 o 
  -4   7   9      428.24      531.03     77.96 o 
  -3   7   9        2.57       86.88     75.36 o 
  -2   7   9      654.13      601.22     44.96 o 
  -1   7   9     3669.48     3555.85     79.00 o 
   0   7   9      294.66      252.72     52.08 o 
   1   7   9     3470.06     3540.29     79.04 o 
   2   7   9      651.69      726.04     72.72 o 
   3   7   9       13.76       48.00     63.98 o 
   4   7   9      430.45      507.93     57.18 o 
   5   7   9     2168.65     1991.39     85.14 o 
   6   7   9     2332.88     2309.46     84.40 o 
   7   7   9      571.58      695.10     91.25 o 
   8   7   9       56.03      114.92    127.51 o 
   9   7   9      370.18      300.60    124.03 o 
  10   7   9       27.20      391.65    351.95 o 
  11   7   9      272.80      431.04    279.69 o 
  12   7   9       79.91       91.93    490.58 o 
  13   7   9     1034.70     1086.34    310.33 o 
 -13   8   9       13.60      188.64    218.74 o 
 -12   8   9      338.39      313.62    219.56 o 
 -11   8   9       72.93      200.53    414.40 o 
 -10   8   9        2.80       77.39    155.99 o 
  -9   8   9      131.15      164.28    149.70 o 
  -8   8   9       68.20       95.84    179.89 o 
  -7   8   9      299.18      332.83    117.62 o 
  -6   8   9     3406.19     3250.32    120.87 o 
  -5   8   9      949.33      851.88    106.98 o 
  -4   8   9     1070.13      917.91    100.26 o 
  -3   8   9      707.46      761.47     75.00 o 
  -2   8   9      246.93      164.94     52.24 o 
  -1   8   9      693.58      611.99     49.89 o 
   0   8   9      309.77      218.55     58.17 o 
   1   8   9      689.21      698.24     70.20 o 
   2   8   9      225.00      254.38     76.21 o 
   3   8   9      664.11      695.83     96.28 o 
   4   8   9     1185.51     1097.35    136.34 o 
   5   8   9      955.39      951.22     95.35 o 
   6   8   9     3580.86     3541.78    163.89 o 
   7   8   9      306.34      380.15    153.28 o 
   8   8   9       82.20      119.79    166.29 o 
   9   8   9      151.26      218.23    189.00 o 
  12   8   9      337.27      284.60    284.51 o 
  13   8   9       12.17       74.58    375.64 o 
 -12   9   9      193.46      365.86    238.63 o 
 -11   9   9      453.03      522.35    187.12 o 
 -10   9   9      106.85      182.14    178.74 o 
  -9   9   9      743.55      731.21    147.06 o 
  -8   9   9       87.09      205.40    158.32 o 
  -7   9   9     1233.69     1174.60    147.83 o 
  -6   9   9       14.30      104.27    191.46 o 
  -5   9   9     1026.39     1143.72    146.31 o 
  -4   9   9      996.00      992.01    146.51 o 
  -3   9   9     1386.32     1239.65    100.86 o 
  -2   9   9     1829.24     1580.26    106.84 o 
  -1   9   9      675.09      636.95     79.39 o 
   0   9   9      126.07      178.43     73.51 o 
   1   9   9      629.26      603.25     74.71 o 
   2   9   9     1881.43     1826.57     87.31 o 
   3   9   9     1279.64     1259.49    112.15 o 
   4   9   9     1017.58      919.92    142.08 o 
   5   9   9     1023.93     1235.57    158.06 o 
   6   9   9       11.28       96.62    189.51 o 
   7   9   9     1253.89     1417.46    161.04 o 
   8   9   9       85.14       62.22    162.22 o 
   9   9   9      756.46      829.08    204.25 o 
  10   9   9      105.03      177.10    262.85 o 
  11   9   9      511.57      569.77    276.98 o 
  12   9   9      189.51      375.64    284.92 o 
 -12  10   9       25.70       85.92    240.98 o 
 -11  10   9      412.97      315.93    188.23 o 
 -10  10   9       18.05      112.39    208.65 o 
  -9  10   9      811.57      900.21    166.19 o 
  -8  10   9      133.59      128.76    188.99 o 
  -7  10   9      803.22     1103.15    146.59 o 
  -6  10   9      417.86      418.13    148.02 o 
  -5  10   9     2017.68     2309.57    147.25 o 
  -4  10   9       73.49      158.91    153.05 o 
  -3  10   9     1532.26     1556.90    159.53 o 
  -2  10   9      112.61       94.61    197.81 o 
  -1  10   9      369.30      414.91    159.43 o 
   0  10   9        1.85       85.36    135.31 o 
   1  10   9      328.85      298.60    127.56 o 
   2  10   9      105.71       42.66    109.43 o 
   3  10   9     1426.06     1323.36    117.30 o 
   4  10   9       62.55       85.09    145.99 o 
   5  10   9     1946.00     2201.67    159.54 o 
   6  10   9      407.19      493.27    162.28 o 
   7  10   9      855.32     1104.02    165.31 o 
   8  10   9      131.55      182.61    156.02 o 
   9  10   9      877.12      899.37    201.43 o 
  10  10   9       18.88      122.41    258.42 o 
  11  10   9      438.98      458.20    276.73 o 
  12  10   9       26.35      152.33    374.50 o 
 -11  11   9       66.91      111.87    366.61 o 
 -10  11   9      286.08      355.64    173.42 o 
  -9  11   9       68.71      376.71    260.55 o 
  -8  11   9       90.38      140.96    164.21 o 
  -7  11   9       61.00      180.63    200.72 o 
  -6  11   9      165.65      210.53    149.66 o 
  -5  11   9      333.24      308.29    141.52 o 
  -4  11   9      125.27      184.60    167.61 o 
  -3  11   9      724.06      709.76    150.55 o 
  -2  11   9       55.42      139.09    177.13 o 
  -1  11   9      988.30      835.48    167.49 o 
   0  11   9     2276.75     2844.48    185.95 o 
   1  11   9      965.61      799.35    179.63 o 
   2  11   9       53.22       97.52    188.86 o 
   3  11   9      723.59      718.90    183.71 o 
   4  11   9      149.21      175.40    143.61 o 
   5  11   9      333.64      245.04    152.01 o 
   6  11   9      162.32      147.45    163.10 o 
   7  11   9       55.41       29.66    162.96 o 
   8  11   9       89.59       96.27    140.08 o 
   9  11   9       72.77      239.38    243.27 o 
  10  11   9      271.16      274.36    251.42 o 
  11  11   9       75.82       52.73    266.81 o 
 -10  12   9       28.25      130.58    224.53 o 
  -9  12   9      183.03      421.98    164.85 o 
  -8  12   9      112.68       59.54    174.00 o 
  -7  12   9      307.93      348.96    160.57 o 
  -6  12   9       23.80       99.95    192.31 o 
  -5  12   9      570.56      613.68    145.83 o 
  -4  12   9       47.73      110.59    157.23 o 
  -3  12   9      134.27      149.45    174.64 o 
  -2  12   9      144.36      213.05    157.48 o 
  -1  12   9     1389.00     1051.71    158.70 o 
   0  12   9       19.02       30.13    266.63 o 
   1  12   9     1400.34     1381.95    222.38 o 
   2  12   9      140.61      208.91    258.52 o 
   3  12   9      126.13      242.92    312.51 o 
   5  12   9      510.94      525.41    150.93 o 
   6  12   9       27.65       36.71    240.02 o 
   7  12   9      328.40      412.90    157.77 o 
   8  12   9      123.74       73.57    194.09 o 
   9  12   9      205.03      398.29    201.73 o 
  10  12   9       33.59      155.29    243.82 o 
  -8  13   9       84.37      173.57    162.31 o 
  -7  13   9       82.15      126.51    156.57 o 
  -6  13   9      270.46      368.02    141.73 o 
  -5  13   9      167.88      142.50    147.21 o 
  -4  13   9      120.90      210.36    173.36 o 
  -3  13   9       26.60      123.85    211.98 o 
  -2  13   9      182.24      269.61    211.03 o 
  -1  13   9      224.28      230.95    341.82 o 
   0  13   9      923.08     1109.01    247.20 o 
   1  13   9      189.75      313.99    304.91 o 
   2  13   9      228.89      241.49    219.70 o 
   3  13   9       23.76      169.86    372.45 o 
   4  13   9      131.99      186.48    310.52 o 
   5  13   9      158.76      209.10    329.20 o 
   6  13   9      272.63      286.95    285.05 o 
   7  13   9       83.70      109.80    228.28 o 
   8  13   9       72.44      143.46    183.16 o 
  -7  14   9       17.47       89.96    180.83 o 
  -6  14   9       28.23       85.50    193.93 o 
  -5  14   9      213.44      230.40    171.20 o 
  -4  14   9        4.41       23.13    226.97 o 
  -3  14   9        1.57      282.68    216.31 o 
  -2  14   9       53.10      101.33    324.68 o 
  -1  14   9      281.68      390.49    236.55 o 
   0  14   9       15.19       31.95    232.00 o 
   1  14   9      261.21      561.32    235.53 o 
   2  14   9       42.25       78.18    259.96 o 
   3  14   9        2.35       85.25    596.37 o 
   4  14   9       11.75        4.33    477.08 o 
   5  14   9      226.52      328.79    303.49 o 
   6  14   9       32.55      393.68    431.03 o 
   7  14   9       22.50      277.39    302.57 o 
  -5  15   9        8.67      108.49    178.27 o 
  -4  15   9      116.63      185.09    175.27 o 
  -3  15   9       12.50      110.40    202.36 o 
  -2  15   9        3.50      106.40    249.38 o 
  -1  15   9      135.93      321.92    253.20 o 
   0  15   9       69.92      102.58    295.63 o 
   1  15   9      135.33      182.76    253.01 o 
   2  15   9        4.66      251.14    372.19 o 
   3  15   9        7.91      300.70    426.51 o 
   4  15   9      112.37      145.54    420.21 o 
   5  15   9       10.17      275.07    377.32 o 
   0   0  10    12732.97    12249.53    125.03 o 
   1   0  10      387.63      374.87     47.66 o 
   2   0  10     1043.42     1086.77     55.29 o 
   3   0  10     6953.91     6548.59     88.79 o 
   4   0  10     3175.76     2980.16     96.11 o 
   5   0  10     2420.36     2176.42    100.60 o 
   6   0  10       44.47       56.74    130.60 o 
   7   0  10     4521.72     4332.16    119.84 o 
   8   0  10     2089.20     1861.94    125.55 o 
   9   0  10     1280.76     1255.86    146.86 o 
  10   0  10      983.58      837.35    163.05 o 
  11   0  10      286.51      172.98    173.74 o 
  12   0  10      608.50      729.08    173.50 o 
  13   0  10      274.06      224.09    171.99 o 
  14   0  10     1097.09     1499.40    178.45 o 
  15   0  10      121.56       93.60    208.30 o 
 -15   1  10      247.88      294.81    181.55 o 
 -14   1  10      103.70      222.70    198.90 o 
 -13   1  10      452.80      470.69    177.61 o 
 -12   1  10      110.45      144.81    221.19 o 
 -11   1  10      706.51      817.41    166.85 o 
 -10   1  10      237.34      299.35    167.05 o 
  -9   1  10     1830.59     1717.04    154.34 o 
  -8   1  10     2043.11     1920.37    129.49 o 
  -7   1  10     2716.47     2566.35    117.97 o 
  -6   1  10     1083.63     1013.32    103.41 o 
  -5   1  10     8123.76     8023.75    116.78 o 
  -4   1  10     1198.33     1279.05     75.22 o 
  -3   1  10     6367.76     6323.65    100.93 o 
  -2   1  10     1043.93     1103.19     48.71 o 
  -1   1  10     1525.66     1583.95     49.19 o 
   0   1  10      635.71      556.41     54.63 o 
   1   1  10     1339.48     1312.52     54.96 o 
   2   1  10     1187.36     1256.86     60.85 o 
   3   1  10     6229.58     6125.28     82.28 o 
   4   1  10     1095.51     1190.22     84.23 o 
   5   1  10     7952.69     7809.86    115.47 o 
   6   1  10     1048.68     1038.22     98.23 o 
   7   1  10     2845.70     2591.82     88.85 o 
   8   1  10     2132.35     1975.07    127.81 o 
   9   1  10     1777.17     1756.80    156.54 o 
  10   1  10      155.12      166.36    167.58 o 
  11   1  10      806.49      836.29    162.08 o 
  12   1  10      113.55      101.01    190.64 o 
  13   1  10      460.94      474.76    174.94 o 
  14   1  10      117.12      268.27    185.02 o 
  15   1  10      253.76      199.27    199.08 o 
 -15   2  10       78.96       89.74    212.61 o 
 -14   2  10      547.74      496.21    179.36 o 
 -13   2  10      176.39      194.49    206.83 o 
 -12   2  10     1104.82     1381.15    177.65 o 
 -11   2  10      100.74      161.72    168.63 o 
 -10   2  10      204.02      404.37    165.85 o 
  -9   2  10      244.26      349.61    154.82 o 
  -8   2  10     1880.34     1770.04    131.16 o 
  -7   2  10      895.61      904.59    115.11 o 
  -6   2  10     2263.51     2221.83    106.14 o 
  -5   2  10     6662.26     6469.33     92.03 o 
  -4   2  10    12939.45    13425.07    129.11 o 
  -3   2  10     3306.62     3329.50     74.42 o 
  -2   2  10     3113.56     3184.49     61.77 o 
  -1   2  10     1514.50     1548.37     47.21 o 
   0   2  10     2154.33     2138.36     61.52 o 
   1   2  10     1658.06     1636.79     59.29 o 
   2   2  10     3195.19     3232.22     63.32 o 
   3   2  10     3355.08     3226.79     76.70 o 
   4   2  10    12673.60    13090.44    114.60 o 
   5   2  10     6369.42     6513.62    105.09 o 
   6   2  10     2345.25     2245.88    101.24 o 
   7   2  10      897.14      874.13     88.78 o 
   8   2  10     1994.31     1906.68     98.40 o 
   9   2  10      188.27      176.60    148.22 o 
  10   2  10      140.70      251.38    168.07 o 
  11   2  10       74.38      192.26    215.42 o 
  12   2  10     1111.29     1326.66    168.47 o 
  13   2  10      204.63      294.87    185.36 o 
  14   2  10      492.55      472.94    173.18 o 
  15   2  10      102.86      191.85    209.94 o 
 -15   3  10      203.19      370.28    212.35 o 
 -14   3  10      276.07      232.72    191.29 o 
 -13   3  10      337.59      478.54    177.39 o 
 -12   3  10       24.49      121.42    206.12 o 
 -11   3  10      171.92      260.13    187.92 o 
 -10   3  10      451.48      512.69    167.07 o 
  -9   3  10     1553.84     1598.52    160.21 o 
  -8   3  10      920.24      841.91    129.49 o 
  -7   3  10     4182.44     4112.79    121.09 o 
  -6   3  10      226.90      254.47    110.99 o 
  -5   3  10     1267.92     1307.37     94.04 o 
  -4   3  10     4943.69     5168.44    101.15 o 
  -3   3  10     8113.59     8224.72    102.82 o 
  -2   3  10      227.17      282.69     71.79 o 
  -1   3  10     2340.93     2298.49     68.65 o 
   0   3  10        6.96       33.22     68.77 o 
   1   3  10     2020.04     1937.22     64.03 o 
   2   3  10      279.68      334.32     70.73 o 
   3   3  10     8066.23     8245.05    109.05 o 
   4   3  10     4814.20     4957.67     93.51 o 
   5   3  10     1378.56     1409.32     74.78 o 
   6   3  10      275.13      271.31     82.89 o 
   7   3  10     4327.94     4137.77    105.10 o 
   8   3  10     1048.18      932.44    102.61 o 
   9   3  10     1688.12     1736.04    150.39 o 
  10   3  10      498.08      450.24    158.60 o 
  11   3  10      251.06      297.22    164.28 o 
  12   3  10       36.80      175.62    186.73 o 
  13   3  10      290.79      435.37    161.86 o 
  14   3  10      295.00      301.29    167.64 o 
  15   3  10      182.59      231.99    183.43 o 
 -14   4  10      189.73      269.61    221.47 o 
 -13   4  10      124.84      142.07    257.51 o 
 -12   4  10      169.77      339.15    180.63 o 
 -11   4  10       37.31      126.06    173.05 o 
 -10   4  10      617.31      642.71    169.61 o 
  -9   4  10      178.41      188.92    151.08 o 
  -8   4  10      683.49      680.56    150.31 o 
  -7   4  10      269.04      261.48    123.18 o 
  -6   4  10     1453.31     1449.71    103.55 o 
  -5   4  10      417.62      458.14     91.08 o 
  -4   4  10    10767.50    10905.70    120.75 o 
  -3   4  10      476.58      566.85     67.97 o 
  -2   4  10     3992.32     3981.80     84.16 o 
  -1   4  10      389.13      409.83     73.04 o 
   0   4  10     1181.45     1128.84     61.88 o 
   1   4  10      445.79      471.53     61.31 o 
   2   4  10     3888.87     3932.96     80.34 o 
   3   4  10      401.69      484.28     80.94 o 
   4   4  10    10190.16    10267.49     99.83 o 
   5   4  10      420.87      377.41     65.02 o 
   6   4  10     1464.90     1427.92     77.33 o 
   7   4  10      283.31      299.55     81.81 o 
   8   4  10      744.40      830.76    106.34 o 
   9   4  10      165.29      129.86    154.72 o 
  10   4  10      571.68      574.20    151.10 o 
  11   4  10       37.71       81.84    176.99 o 
  12   4  10      157.93      280.22    160.62 o 
  13   4  10      102.86      103.04    169.15 o 
  14   4  10      188.63      158.54    167.69 o 
 -14   5  10       57.40      176.22    242.98 o 
 -13   5  10      107.12      126.62    203.33 o 
 -12   5  10      302.14      321.70    181.30 o 
 -11   5  10      715.89      632.70    168.27 o 
 -10   5  10      141.62      174.10    177.58 o 
  -9   5  10      373.20      327.40    165.14 o 
  -8   5  10       44.79       83.52    189.04 o 
  -7   5  10      226.64      426.37    111.68 o 
  -6   5  10      123.24      157.55    105.27 o 
  -5   5  10      655.16      691.66     93.58 o 
  -4   5  10       78.78      120.36     89.76 o 
  -3   5  10      286.06      214.62     82.33 o 
  -2   5  10     1623.29     1610.84     76.47 o 
  -1   5  10     3552.13     3571.76     88.23 o 
   0   5  10      132.23      201.59     55.73 o 
   1   5  10     3285.69     3219.21     67.62 o 
   2   5  10     1446.42     1370.80     70.44 o 
   3   5  10      204.39      176.97     75.55 o 
   4   5  10      105.08       94.60     47.58 o 
   5   5  10      576.91      534.73     61.92 o 
   6   5  10      111.94      120.23     75.61 o 
   7   5  10      210.37      284.78     84.98 o 
   8   5  10       29.34       69.51    104.35 o 
   9   5  10      409.78      300.79    132.76 o 
  10   5  10      128.56      138.00    147.71 o 
  11   5  10      688.13      709.46    148.85 o 
  12   5  10      304.33      331.94    159.00 o 
  13   5  10       99.72      157.90    234.36 o 
  14   5  10       53.44      193.39    243.72 o 
 -14   6  10      131.50      194.29    220.04 o 
 -13   6  10      135.60      142.86    217.91 o 
 -12   6  10      111.79      209.90    225.18 o 
 -11   6  10      151.06      216.16    179.30 o 
 -10   6  10      143.97      143.88    172.59 o 
  -9   6  10       70.03      154.44    171.11 o 
  -8   6  10     1267.93     1202.81    141.92 o 
  -7   6  10     1271.74     1054.08    111.82 o 
  -6   6  10      561.18      614.30    100.97 o 
  -5   6  10     1125.34      961.07     95.36 o 
  -4   6  10       98.91       98.08     89.92 o 
  -3   6  10     1909.38     1869.93     89.60 o 
  -2   6  10      966.88     1008.16     84.07 o 
  -1   6  10     1404.95     1457.31     81.77 o 
   0   6  10       58.28       55.09     64.38 o 
   1   6  10     1353.55     1236.65     59.17 o 
   2   6  10     1023.10     1050.06     64.95 o 
   3   6  10     1865.65     1885.63     78.42 o 
   4   6  10      108.50      113.21     86.76 o 
   5   6  10     1181.76     1063.18     75.73 o 
   6   6  10      474.86      469.70     73.99 o 
   7   6  10     1179.13     1115.55     88.64 o 
   8   6  10     1405.43     1334.97     97.44 o 
   9   6  10      106.46      163.13    109.08 o 
  10   6  10      133.16      151.17    165.23 o 
  11   6  10      157.12      171.62    215.69 o 
  12   6  10      139.42      191.79    312.42 o 
  13   6  10      135.52      249.16    297.21 o 
  14   6  10      125.09      204.47    401.68 o 
 -13   7  10       82.97      281.62    224.95 o 
 -12   7  10      660.61      752.84    225.51 o 
 -11   7  10      196.63      273.31    134.59 o 
 -10   7  10      457.79      426.82    126.80 o 
  -9   7  10      319.78      455.15    139.70 o 
  -8   7  10     1245.71     1045.58    135.05 o 
  -7   7  10     1940.08     1686.25    133.16 o 
  -6   7  10     1086.62     1104.28    101.18 o 
  -5   7  10      345.45      385.10     90.27 o 
  -4   7  10     3968.68     3749.35    100.34 o 
  -3   7  10      477.85      523.29     83.72 o 
  -2   7  10     1708.28     1609.69     86.30 o 
  -1   7  10      708.41      648.02     49.76 o 
   0   7  10      466.11      425.46     67.15 o 
   1   7  10      712.49      783.95     65.71 o 
   2   7  10     1765.95     1725.36     65.82 o 
   3   7  10      441.07      458.34     70.68 o 
   4   7  10     4183.52     4030.85     96.27 o 
   5   7  10      431.18      495.79     67.22 o 
   6   7  10     1055.95      981.27     92.57 o 
   7   7  10     1997.79     1916.85    104.72 o 
   8   7  10     1194.70     1237.91    142.36 o 
   9   7  10      360.03      472.96    180.73 o 
  10   7  10      403.08      487.62    263.14 o 
  11   7  10      233.40      312.00    278.39 o 
  12   7  10      628.49      528.30    301.50 o 
  13   7  10       79.15      222.63    586.40 o 
 -13   8  10      281.51      339.54    234.58 o 
 -12   8  10      496.80      735.95    225.95 o 
 -11   8  10      257.98      299.88    193.08 o 
 -10   8  10      459.78      441.46    146.73 o 
  -9   8  10      104.01      211.60    181.72 o 
  -8   8  10      312.42      210.50    150.96 o 
  -7   8  10      870.37      811.38    119.53 o 
  -6   8  10      411.02      458.55    115.78 o 
  -5   8  10      299.68      355.03    109.71 o 
  -4   8  10     1528.55     1484.27     87.43 o 
  -3   8  10     1724.45     1630.33     85.89 o 
  -2   8  10     1616.44     1551.32     90.92 o 
  -1   8  10      669.73      589.67     59.37 o 
   0   8  10       92.48      115.51     54.97 o 
   1   8  10      743.04      620.02     70.04 o 
   2   8  10     1461.06     1546.67     83.37 o 
   3   8  10     1677.27     1736.46    101.39 o 
   4   8  10     1564.69     1660.10    114.39 o 
   5   8  10      375.86      436.98    145.89 o 
   6   8  10      387.73      431.01    147.06 o 
   7   8  10      858.76      924.90    154.01 o 
   8   8  10      324.72      299.22    149.14 o 
   9   8  10       81.07      139.70    192.69 o 
  10   8  10      432.48      356.35    257.62 o 
  11   8  10      234.12      145.16    266.26 o 
  12   8  10      480.67      627.35    281.66 o 
  13   8  10      296.33      151.27    305.45 o 
 -12   9  10      284.92      259.07    230.02 o 
 -11   9  10      230.19      416.13    197.77 o 
 -10   9  10      506.91      483.87    170.66 o 
  -9   9  10      234.14      253.61    149.88 o 
  -8   9  10      466.95      666.68    148.69 o 
  -7   9  10      268.35      257.84    147.53 o 
  -6   9  10     1079.13     1019.53    154.28 o 
  -5   9  10     1063.90     1120.49    148.54 o 
  -4   9  10     1797.93     1718.52    151.72 o 
  -3   9  10      412.84      400.29    103.60 o 
  -2   9  10      415.02      410.41    109.00 o 
  -1   9  10      236.16      275.61     85.06 o 
   0   9  10     3458.02     3273.51    121.45 o 
   1   9  10      177.30      262.20     87.58 o 
   2   9  10      476.17      631.30     84.52 o 
   3   9  10      451.67      543.10     93.44 o 
   4   9  10     1806.41     1787.24    145.28 o 
   5   9  10      983.29     1112.87    150.06 o 
   6   9  10     1135.41     1074.48    150.09 o 
   7   9  10      320.42      382.70    153.77 o 
   8   9  10      412.48      539.63    151.34 o 
   9   9  10      277.19      444.19    197.26 o 
  10   9  10      474.21      534.58    259.21 o 
  11   9  10      249.54      320.22    268.69 o 
  12   9  10      289.64      514.75    289.97 o 
 -11  10  10      362.35      323.13    190.71 o 
 -10  10  10       96.92      296.11    185.49 o 
  -9  10  10       45.37      186.54    212.69 o 
  -8  10  10      161.72      213.02    147.20 o 
  -7  10  10      119.77      147.52    171.38 o 
  -6  10  10      114.90      107.60    190.05 o 
  -5  10  10      436.32      417.40    147.85 o 
  -4  10  10     1276.04     1446.58    149.83 o 
  -3  10  10      410.85      627.63    159.26 o 
  -2  10  10      523.02      576.90    167.64 o 
  -1  10  10     2094.31     1987.66    162.59 o 
   0  10  10      787.26      623.76    126.17 o 
   1  10  10     2299.47     2206.73    142.91 o 
   2  10  10      533.53      600.75    100.26 o 
   3  10  10      360.06      496.38    101.94 o 
   4  10  10     1271.09     1391.21    143.67 o 
   5  10  10      454.25      455.27    148.73 o 
   6  10  10      159.60      212.78    152.31 o 
   7  10  10      142.84      210.60    159.44 o 
   8  10  10      149.25      146.64    141.81 o 
   9  10  10       45.75      128.22    195.15 o 
  10  10  10       91.68      296.13    253.24 o 
  11  10  10      393.34      384.03    270.42 o 
 -10  11  10      133.05       91.90    172.52 o 
  -9  11  10      255.45      242.42    167.33 o 
  -8  11  10      375.83      347.86    147.53 o 
  -7  11  10      722.52      697.31    151.19 o 
  -6  11  10      847.30      925.73    150.69 o 
  -5  11  10      117.64      131.21    169.03 o 
  -4  11  10        1.85       71.13    281.26 o 
  -3  11  10      895.21      962.37    154.85 o 
  -2  11  10      499.16      437.36    162.20 o 
  -1  11  10      161.01      170.63    169.91 o 
   0  11  10       85.80      212.85    196.79 o 
   1  11  10      101.23      243.66    191.98 o 
   2  11  10      505.70      528.50    181.11 o 
   3  11  10      859.81      719.32    166.13 o 
   4  11  10        8.22      206.90    205.34 o 
   5  11  10      104.15       60.43    160.39 o 
   6  11  10      814.44      841.51    155.72 o 
   7  11  10      735.96      804.83    166.35 o 
   8  11  10      363.09      481.28    193.17 o 
   9  11  10      279.20      224.75    198.14 o 
  10  11  10      144.38      161.06    273.00 o 
  -9  12  10      107.54      151.57    217.00 o 
  -8  12  10      201.07      175.97    164.28 o 
  -7  12  10      129.51      204.53    153.38 o 
  -6  12  10      203.74      256.35    152.15 o 
  -5  12  10      101.04      136.34    158.13 o 
  -4  12  10       72.06      118.65    168.56 o 
  -3  12  10      110.91      266.36    168.22 o 
  -2  12  10      297.66      248.37    158.89 o 
  -1  12  10      506.07      728.79    187.35 o 
   0  12  10      423.53      441.12    248.88 o 
   1  12  10      459.26      527.45    226.54 o 
   2  12  10      312.84      273.67    261.07 o 
   3  12  10      140.25      257.23    317.52 o 
   4  12  10       64.26       44.10    518.84 o 
   5  12  10      104.88      124.94    288.35 o 
   6  12  10      196.11      360.65    160.10 o 
   7  12  10      121.19      149.21    163.29 o 
   8  12  10      179.00      182.76    188.00 o 
   9  12  10      109.41      151.42    195.62 o 
  -8  13  10       41.90      216.70    162.52 o 
  -7  13  10       63.06      191.41    182.59 o 
  -6  13  10      255.02      352.10    153.90 o 
  -5  13  10      445.95      524.17    143.20 o 
  -4  13  10       99.77      250.96    191.72 o 
  -3  13  10       77.82      216.73    168.25 o 
  -2  13  10       69.55      287.51    237.99 o 
  -1  13  10      116.40      257.46    240.96 o 
   0  13  10      609.29      748.21    243.81 o 
   1  13  10      147.46      163.43    240.32 o 
   2  13  10       89.02      174.40    225.08 o 
   3  13  10       82.95      298.60    323.34 o 
   4  13  10      115.41      443.49    310.81 o 
   5  13  10      429.27      657.74    297.72 o 
   6  13  10      267.34      232.28    276.08 o 
   7  13  10       71.43       84.37    275.98 o 
   8  13  10       43.66      266.39    638.30 o 
  -7  14  10       83.08      177.99    227.18 o 
  -6  14  10       41.00      100.04    207.48 o 
  -5  14  10       20.11      205.51    233.78 o 
  -4  14  10       98.59       95.81    172.17 o 
  -3  14  10      129.19      228.77    180.86 o 
  -2  14  10      226.70      280.47    239.14 o 
  -1  14  10      116.38      178.27    247.58 o 
   0  14  10       19.03      141.94    347.86 o 
   1  14  10      117.90      250.73    246.14 o 
   2  14  10      241.62      491.04    255.99 o 
   3  14  10      150.62      378.12    319.26 o 
   4  14  10      113.03      161.67    307.60 o 
   5  14  10       18.17      280.87    394.44 o 
   6  14  10       40.70       68.66    379.56 o 
   7  14  10       78.92      272.42    287.04 o 
  -4  15  10      193.05      328.59    175.35 o 
  -3  15  10        4.76       97.72    255.04 o 
  -2  15  10      217.24      253.01    203.75 o 
  -1  15  10       41.18       52.27    424.39 o 
   0  15  10       21.61      123.56    258.78 o 
   1  15  10       39.42       57.44    265.20 o 
   2  15  10      257.85      198.33    291.83 o 
   3  15  10        5.87      134.92    636.26 o 
   4  15  10      192.10      259.01    325.19 o 
   1   0  11     1339.86     1301.50     53.81 o 
   2   0  11       14.96       67.15    104.94 o 
   3   0  11        3.90       57.53     96.28 o 
   4   0  11       43.02       82.67     89.49 o 
   5   0  11      262.77      288.58     92.90 o 
   6   0  11      346.55      202.35    106.04 o 
   7   0  11      812.86      833.92    111.64 o 
   8   0  11      147.55      132.40    127.38 o 
   9   0  11       91.80       44.78    185.58 o 
  10   0  11        0.25       90.64    185.09 o 
  11   0  11      252.73      313.84    161.44 o 
  12   0  11       48.23      337.38    212.80 o 
  13   0  11      114.20      179.13    191.08 o 
  14   0  11      209.26      312.06    172.84 o 
  15   0  11       50.86        3.35    701.58 o 
 -15   1  11        8.93      149.28    312.63 o 
 -14   1  11       85.86       67.08    212.46 o 
 -13   1  11      110.53      178.37    216.29 o 
 -12   1  11      785.95      822.20    173.10 o 
 -11   1  11       29.96      150.68    210.64 o 
 -10   1  11      888.38      879.99    160.78 o 
  -9   1  11       70.76      143.13    172.34 o 
  -8   1  11     1020.21      844.45    127.71 o 
  -7   1  11      150.62      171.93    121.41 o 
  -6   1  11     4413.50     4394.45    115.30 o 
  -5   1  11     1444.88     1505.43     95.68 o 
  -4   1  11     2634.44     2779.56     79.99 o 
  -3   1  11      918.98     1006.62     75.14 o 
  -2   1  11      791.41      841.18     52.28 o 
  -1   1  11     1508.88     1532.32     46.22 o 
   0   1  11       38.58       64.87     58.45 o 
   1   1  11     1399.98     1454.12     60.91 o 
   2   1  11      668.87      714.88     64.25 o 
   3   1  11      834.97      801.90     66.33 o 
   4   1  11     2293.91     2297.23     87.51 o 
   5   1  11     1588.79     1636.58     92.33 o 
   6   1  11     4329.02     4211.26    114.95 o 
   7   1  11      118.52       55.54    125.64 o 
   8   1  11      963.03      874.00    131.92 o 
   9   1  11       43.08      108.40    186.27 o 
  10   1  11      792.72      707.17    156.66 o 
  11   1  11       37.11      137.68    198.71 o 
  12   1  11      775.43      826.67    170.53 o 
  13   1  11       96.84      148.36    185.24 o 
  14   1  11       90.85       86.65    196.48 o 
  15   1  11       10.93      177.66    200.38 o 
 -15   2  11       31.55       88.26    299.96 o 
 -14   2  11      755.33      765.70    181.10 o 
 -13   2  11       43.02      152.92    219.02 o 
 -12   2  11     1576.05     1709.18    175.49 o 
 -11   2  11        8.58      106.16    169.14 o 
 -10   2  11     1617.36     1695.05    165.37 o 
  -9   2  11      127.95      131.55    156.44 o 
  -8   2  11      330.93      356.75    129.03 o 
  -7   2  11      560.09      428.48    116.26 o 
  -6   2  11      643.17      637.22     79.03 o 
  -5   2  11      868.51      942.29     73.21 o 
  -4   2  11     1526.09     1503.27     73.74 o 
  -3   2  11      289.61      290.23     71.65 o 
  -2   2  11    23092.32    22952.97    150.30 o 
  -1   2  11      852.58      915.13     46.79 o 
   0   2  11     2292.76     2149.58     74.67 o 
   1   2  11      696.00      820.22     63.87 o 
   2   2  11    22399.30    22646.65    185.98 o 
   3   2  11      261.27      222.66     71.46 o 
   4   2  11     1496.65     1458.77     75.38 o 
   5   2  11      934.15      987.24     83.35 o 
   6   2  11      688.25      710.59     95.29 o 
   7   2  11      539.91      425.78     89.39 o 
   8   2  11      351.56      350.29     94.44 o 
   9   2  11      131.25      109.12    151.01 o 
  10   2  11     1760.38     1835.45    164.47 o 
  11   2  11       18.39       93.55    357.09 o 
  12   2  11     1603.54     1816.91    167.52 o 
  13   2  11       27.93      159.94    239.67 o 
  14   2  11      731.81      675.76    175.74 o 
  15   2  11       19.01       72.06    401.67 o 
 -14   3  11       62.34       95.81    239.62 o 
 -13   3  11       35.96      199.85    208.79 o 
 -12   3  11      768.25      927.67    175.63 o 
 -11   3  11      191.04      272.38    200.38 o 
 -10   3  11      561.66      718.02    164.09 o 
  -9   3  11      724.83      663.86    162.50 o 
  -8   3  11      237.44      218.22    130.68 o 
  -7   3  11     1522.34     1487.15    119.40 o 
  -6   3  11       21.61       80.61     45.51 o 
  -5   3  11     1781.45     1634.80     61.76 o 
  -4   3  11     3491.29     3436.51     76.63 o 
  -3   3  11      197.54      143.03     73.08 o 
  -2   3  11     3556.03     3774.95     84.05 o 
  -1   3  11      834.32      797.78     46.03 o 
   0   3  11     9297.79     9390.85    113.28 o 
   1   3  11      926.82      846.85     66.44 o 
   2   3  11     3547.53     3608.91     83.93 o 
   3   3  11      266.01      221.01     55.58 o 
   4   3  11     3328.76     3477.71     85.01 o 
   5   3  11     1889.85     1751.82     80.15 o 
   6   3  11       28.32      105.32    126.73 o 
   7   3  11     1637.02     1476.77     95.93 o 
   8   3  11      222.11      249.05     99.35 o 
   9   3  11      815.60      754.63    145.01 o 
  10   3  11      512.08      568.85    156.10 o 
  11   3  11      171.95      294.20    168.70 o 
  12   3  11      804.34      999.89    172.06 o 
  13   3  11       36.81      217.05    236.82 o 
  14   3  11       77.10      206.83    180.32 o 
 -14   4  11      419.27      438.91    173.40 o 
 -13   4  11      444.96      287.29    173.60 o 
 -12   4  11     1725.14     1884.53    172.62 o 
 -11   4  11      529.31      524.98    171.99 o 
 -10   4  11     1749.41     1738.29    170.04 o 
  -9   4  11      143.93      185.18    161.70 o 
  -8   4  11      433.67      473.50    137.00 o 
  -7   4  11     1013.53      844.75    115.11 o 
  -6   4  11       58.96       99.71    106.16 o 
  -5   4  11     1491.02     1467.28     99.20 o 
  -4   4  11     5829.35     5754.17    107.92 o 
  -3   4  11     1048.02      898.55     72.57 o 
  -2   4  11     5783.77     5635.27     91.40 o 
  -1   4  11     3845.50     3804.15     83.65 o 
   0   4  11    28082.38    27580.91    288.84 o 
   1   4  11     3822.79     3691.09     92.79 o 
   2   4  11     5595.23     5500.59     87.33 o 
   3   4  11      952.79      968.00     78.51 o 
   4   4  11     5647.11     5634.12    110.79 o 
   5   4  11     1632.82     1560.63     66.46 o 
   6   4  11       71.88      116.56     73.99 o 
   7   4  11      999.87     1015.22     95.08 o 
   8   4  11      430.18      466.22    104.72 o 
   9   4  11      107.74      150.82    149.72 o 
  10   4  11     1723.03     1768.05    149.87 o 
  11   4  11      544.90      659.95    154.90 o 
  12   4  11     1696.89     1989.10    169.53 o 
  13   4  11      423.93      355.26    163.62 o 
  14   4  11      391.18      398.53    224.57 o 
 -14   5  11      144.81      143.31    215.87 o 
 -13   5  11      228.68      307.83    179.11 o 
 -12   5  11      539.98      533.90    171.75 o 
 -11   5  11      279.37      214.15    166.04 o 
 -10   5  11      126.21      176.75    145.96 o 
  -9   5  11     1358.22     1522.21    161.99 o 
  -8   5  11      757.75      739.50    121.87 o 
  -7   5  11     3556.97     3539.79    124.15 o 
  -6   5  11      772.85      685.88    104.87 o 
  -5   5  11     3450.45     3437.83    108.08 o 
  -4   5  11     2434.19     2442.07    102.33 o 
  -3   5  11     1197.87     1055.70     72.74 o 
  -2   5  11     4067.31     3929.66     87.73 o 
  -1   5  11     1675.20     1804.21     83.57 o 
   0   5  11     1938.18     1876.05     62.07 o 
   1   5  11     1562.86     1529.44     62.53 o 
   2   5  11     4112.37     4029.22     80.92 o 
   3   5  11     1227.42     1211.84     77.35 o 
   4   5  11     2361.61     2271.61     94.49 o 
   5   5  11     3266.45     3107.58     83.97 o 
   6   5  11      805.26      722.89     74.80 o 
   7   5  11     3555.16     3364.45     92.48 o 
   8   5  11      720.02      637.99     91.42 o 
   9   5  11     1269.84     1415.72    132.20 o 
  10   5  11       94.57      195.28    148.04 o 
  11   5  11      259.62      288.18    172.15 o 
  12   5  11      501.64      494.62    227.08 o 
  13   5  11      220.48      331.27    231.68 o 
  14   5  11      145.16      231.03    272.67 o 
 -14   6  11      187.89      164.97    223.90 o 
 -13   6  11      450.63      575.57    202.18 o 
 -12   6  11     1047.55     1102.70    169.32 o 
 -11   6  11      283.84      263.68    168.19 o 
 -10   6  11       38.67      114.07    191.94 o 
  -9   6  11      737.96      826.09    140.86 o 
  -8   6  11     2085.91     1939.43    142.38 o 
  -7   6  11     1158.92     1137.63    114.80 o 
  -6   6  11      629.65      727.30    107.49 o 
  -5   6  11     1706.08     1549.33    101.12 o 
  -4   6  11      950.65      889.50     94.31 o 
  -3   6  11      614.67      617.55     88.27 o 
  -2   6  11     1968.11     1900.08     81.84 o 
  -1   6  11     1015.51     1042.56     85.04 o 
   0   6  11     9795.13     9815.17    148.31 o 
   1   6  11     1027.07     1041.48     58.58 o 
   2   6  11     1986.77     1975.48     72.83 o 
   3   6  11      696.67      715.08     74.43 o 
   4   6  11      940.30      969.99     89.53 o 
   5   6  11     1870.88     1724.12     68.96 o 
   6   6  11      673.82      795.60     88.08 o 
   7   6  11     1092.29     1140.81    104.98 o 
   8   6  11     2073.66     2136.16    111.00 o 
   9   6  11      771.40      890.14    190.91 o 
  10   6  11       52.14      126.63    267.25 o 
  11   6  11      231.16      287.18    214.81 o 
  12   6  11     1039.92      994.44    259.06 o 
  13   6  11      431.53      538.60    272.75 o 
  14   6  11      210.28       57.93    571.28 o 
 -13   7  11      182.46      278.78    221.71 o 
 -12   7  11       87.29      176.85    231.25 o 
 -11   7  11      160.82      260.62    128.50 o 
 -10   7  11      310.91      318.59    137.46 o 
  -9   7  11       92.93       65.93    153.47 o 
  -8   7  11     1302.26     1333.61    136.88 o 
  -7   7  11     1387.85     1286.07    111.87 o 
  -6   7  11     1036.95     1282.32    105.09 o 
  -5   7  11     1273.58     1106.81     98.53 o 
  -4   7  11     2057.12     1926.12     99.51 o 
  -3   7  11      638.53      620.00     88.54 o 
  -2   7  11      129.22      205.38     84.87 o 
  -1   7  11       19.40       85.33     87.75 o 
   0   7  11      582.74      582.31     63.59 o 
   1   7  11       36.07       63.82     65.31 o 
   2   7  11      142.39      212.51     64.58 o 
   3   7  11      577.99      593.11     73.05 o 
   4   7  11     1964.77     1933.78     91.60 o 
   5   7  11     1265.10     1241.83    102.43 o 
   6   7  11      903.05     1168.89    118.31 o 
   7   7  11     1471.00     1431.07    142.95 o 
   8   7  11     1373.98     1336.60    140.57 o 
   9   7  11       68.51      112.90    197.43 o 
  10   7  11      300.60      339.94    239.25 o 
  11   7  11      172.47      167.20    251.07 o 
  12   7  11       83.01      165.11    289.93 o 
  13   7  11      156.28       65.82    334.60 o 
 -13   8  11       49.11      228.18    286.96 o 
 -12   8  11      118.15      158.47    250.36 o 
 -11   8  11      186.91      160.34    160.41 o 
 -10   8  11      101.36      189.07    156.76 o 
  -9   8  11      161.49      150.15    158.02 o 
  -8   8  11       55.06      135.89    176.68 o 
  -7   8  11      385.54      430.16    121.45 o 
  -6   8  11       92.61       85.64    124.37 o 
  -5   8  11      338.63      272.92    119.94 o 
  -4   8  11      619.50      594.31     90.99 o 
  -3   8  11      411.71      380.81     85.37 o 
  -2   8  11       53.09      117.86     86.53 o 
  -1   8  11     3018.55     2851.34    101.60 o 
   0   8  11      125.12      172.84     70.90 o 
   1   8  11     3149.15     2982.73     97.65 o 
   2   8  11       58.78      125.24     81.64 o 
   3   8  11      476.24      402.22     89.83 o 
   4   8  11      662.77      647.98    111.49 o 
   5   8  11      378.71      460.96    127.41 o 
   6   8  11       72.35      170.66    143.61 o 
   7   8  11      374.27      416.67    148.89 o 
   8   8  11       40.74      151.98    135.31 o 
   9   8  11      129.84      235.22    184.79 o 
  10   8  11       92.94      138.20    322.73 o 
  11   8  11      218.33      159.91    261.24 o 
  12   8  11      119.42      233.71    284.19 o 
  13   8  11       49.52      159.52    378.75 o 
 -12   9  11      135.88      112.54    269.03 o 
 -11   9  11      182.03      278.53    196.19 o 
 -10   9  11      216.16      219.11    157.81 o 
  -9   9  11      150.99       95.33    164.04 o 
  -8   9  11       78.69      157.28    165.47 o 
  -7   9  11       66.76      115.10    157.85 o 
  -6   9  11      311.86      237.53    152.44 o 
  -5   9  11       29.53      115.90    227.92 o 
  -4   9  11       37.64      206.27    176.48 o 
  -3   9  11      101.53      181.94    108.74 o 
  -2   9  11        5.67      219.96    211.65 o 
  -1   9  11        8.68       62.88    116.36 o 
   0   9  11     1609.46     1578.77    111.66 o 
   1   9  11        6.28       28.07    274.69 o 
   2   9  11        8.99       33.74    110.57 o 
   3   9  11       80.46      134.16     91.58 o 
   4   9  11       18.98       92.18    124.34 o 
   5   9  11       44.83      129.09    149.44 o 
   6   9  11      377.70      405.01    146.72 o 
   7   9  11       52.41      123.24    155.08 o 
   8   9  11       72.53       90.35    185.95 o 
   9   9  11      154.40      146.08    216.04 o 
  10   9  11      241.99      429.91    251.73 o 
  11   9  11      167.92      199.95    267.29 o 
  12   9  11      131.11       67.83    276.98 o 
 -11  10  11       12.96      118.55    291.08 o 
 -10  10  11       14.94       87.31    310.10 o 
  -9  10  11      151.04      107.65    159.80 o 
  -8  10  11      377.12      438.21    149.88 o 
  -7  10  11      119.11      208.96    168.52 o 
  -6  10  11       98.68      122.37    186.62 o 
  -5  10  11        3.30       97.03    184.75 o 
  -4  10  11      292.61      287.18    151.48 o 
  -3  10  11      706.09      520.97    158.69 o 
  -2  10  11       29.79       62.04    192.15 o 
  -1  10  11     1123.95     1198.91    165.20 o 
   0  10  11      882.03      965.01    139.32 o 
   1  10  11     1101.64     1174.52    142.04 o 
   2  10  11       60.41      130.08    114.84 o 
   3  10  11      690.74      615.14    121.19 o 
   4  10  11      316.31      335.36    136.47 o 
   5  10  11        5.53      216.48    298.46 o 
   6  10  11       89.97      128.67    205.90 o 
   7  10  11      108.88      166.78    151.35 o 
   8  10  11      402.61      383.97    181.27 o 
   9  10  11      134.14      199.10    189.01 o 
  10  10  11        9.94      299.71    381.59 o 
  11  10  11       10.10       21.33    400.73 o 
 -10  11  11       40.02      233.95    240.82 o 
  -9  11  11      382.04      345.02    182.17 o 
  -8  11  11      168.72      252.02    149.74 o 
  -7  11  11      190.62      334.79    149.97 o 
  -6  11  11       98.68      170.62    158.56 o 
  -5  11  11      353.47      382.68    148.79 o 
  -4  11  11      618.89      533.69    151.01 o 
  -3  11  11      183.20      267.37    157.30 o 
  -2  11  11      134.01      209.20    184.40 o 
  -1  11  11      220.73      389.88    199.02 o 
   0  11  11      393.54      348.67    189.51 o 
   1  11  11      235.06      267.82    189.63 o 
   2  11  11      115.94       98.43    183.68 o 
   3  11  11      236.29      224.36    177.56 o 
   4  11  11      635.24      633.58    189.83 o 
   5  11  11      327.76      408.39    189.51 o 
   6  11  11       90.78      158.95    152.68 o 
   7  11  11      177.08      453.11    153.06 o 
   8  11  11      163.42      236.46    183.27 o 
   9  11  11      346.06      266.53    193.79 o 
  10  11  11       32.06      344.08    338.12 o 
  -9  12  11        1.04      168.36    278.96 o 
  -8  12  11      109.15      235.21    170.75 o 
  -7  12  11      151.63      208.44    173.00 o 
  -6  12  11      121.09      216.51    199.50 o 
  -5  12  11      395.21      311.34    153.20 o 
  -4  12  11      209.81      235.88    145.60 o 
  -3  12  11      102.93      218.38    152.72 o 
  -2  12  11      355.94      475.43    162.64 o 
  -1  12  11      316.81      412.96    192.71 o 
   0  12  11      284.30      252.07    148.69 o 
   1  12  11      294.67      349.78    231.47 o 
   2  12  11      428.35      512.00    263.03 o 
   3  12  11      102.35      211.77    312.75 o 
   4  12  11      171.95      113.80    301.10 o 
   5  12  11      415.38      350.08    382.58 o 
   6  12  11      121.42      395.47    301.86 o 
   7  12  11      136.07      235.54    253.63 o 
   8  12  11      109.07      207.83    181.80 o 
   9  12  11        3.31      517.99    296.36 o 
  -8  13  11      455.58      618.82    171.22 o 
  -7  13  11      186.28      216.03    165.09 o 
  -6  13  11      581.08      663.31    146.35 o 
  -5  13  11       61.48      109.60    144.88 o 
  -4  13  11      137.89      241.33    157.68 o 
  -3  13  11      543.81      463.84    170.43 o 
  -2  13  11      251.86      319.33    208.19 o 
  -1  13  11      140.92      127.36    280.37 o 
   0  13  11      192.75      215.43    254.41 o 
   1  13  11      144.22      172.62    281.27 o 
   2  13  11      291.80      248.85    265.72 o 
   3  13  11      553.78      621.84    320.84 o 
   4  13  11      153.17      186.15    302.97 o 
   5  13  11       44.05      307.95    289.75 o 
   6  13  11      555.69      471.26    285.08 o 
   7  13  11      179.52      201.64    259.33 o 
   8  13  11      445.44      533.84    361.59 o 
  -6  14  11      136.96      171.90    218.97 o 
  -5  14  11      190.47      199.97    159.11 o 
  -4  14  11      204.18      280.85    163.89 o 
  -3  14  11      184.72      281.94    174.36 o 
  -2  14  11       58.89      157.13    275.05 o 
  -1  14  11      344.08      253.97    246.27 o 
   0  14  11       99.90      310.81    267.28 o 
   1  14  11      356.59      336.84    246.20 o 
   2  14  11       71.60      241.52    265.89 o 
   3  14  11      215.43      320.81    383.27 o 
   5  14  11      189.34      333.47    300.65 o 
   6  14  11      127.12      148.46    291.59 o 
  -4  15  11      149.73      299.92    204.25 o 
  -3  15  11       47.73       91.50    191.75 o 
  -2  15  11       31.87      241.98    207.83 o 
  -1  15  11      247.42      251.36    247.39 o 
   0  15  11        7.37      217.60    264.84 o 
   1  15  11      230.46      277.99    243.29 o 
   2  15  11       23.83       88.26    282.86 o 
   3  15  11       58.02      233.96    280.70 o 
   4  15  11      138.28      176.84    317.68 o 
   0   0  12     2088.17     2114.62    103.81 o 
   1   0  12       72.28       84.15     56.73 o 
   2   0  12    10204.09     9693.77    104.62 o 
   3   0  12      150.79      116.92     85.16 o 
   4   0  12     6735.67     6477.23    104.22 o 
   5   0  12       44.35       56.67    211.21 o 
   6   0  12     1173.55     1089.36    107.35 o 
   7   0  12     1905.66     1677.89    115.65 o 
   8   0  12      445.16      427.53    129.30 o 
   9   0  12     1084.16     1074.08    140.62 o 
  10   0  12     2185.06     2285.24    162.77 o 
  11   0  12      157.01      205.34    155.99 o 
  12   0  12     1266.38     1283.63    171.77 o 
  13   0  12       11.93      178.92    301.17 o 
  14   0  12      306.82      318.30    184.42 o 
  15   0  12       36.92       69.10    203.43 o 
 -15   1  12        9.69       99.62    247.38 o 
 -14   1  12      146.02      191.51    263.76 o 
 -13   1  12      117.39      236.50    194.50 o 
 -12   1  12       72.40       53.03    210.90 o 
 -11   1  12      702.54      736.01    166.22 o 
 -10   1  12     1084.16     1034.52    159.94 o 
  -9   1  12     1131.80     1142.07    143.94 o 
  -8   1  12      164.59      190.92    129.98 o 
  -7   1  12     2348.28     2198.53    120.84 o 
  -6   1  12      159.66      172.69     99.26 o 
  -5   1  12     3713.80     3825.63     88.58 o 
  -4   1  12     2389.02     2377.61     79.11 o 
  -3   1  12     1196.80     1262.95     74.14 o 
  -2   1  12      691.25      697.02     54.78 o 
  -1   1  12     2084.15     2031.87     52.32 o 
   0   1  12     7943.24     8217.94     93.23 o 
   1   1  12     1996.32     2010.61     69.65 o 
   2   1  12      654.48      705.38     69.36 o 
   3   1  12      963.99      933.61     67.85 o 
   4   1  12     2222.10     2306.67     84.67 o 
   5   1  12     3979.63     4054.05    103.70 o 
   6   1  12      133.17      112.07     97.70 o 
   7   1  12     1995.35     1836.66    117.69 o 
   8   1  12      200.91      220.02    130.09 o 
   9   1  12     1213.32     1199.97    150.55 o 
  10   1  12     1142.11     1093.13    155.46 o 
  11   1  12      676.41      754.92    160.68 o 
  12   1  12       71.03      139.88    265.51 o 
  13   1  12      106.56      144.50    187.02 o 
  14   1  12      142.16      135.91    190.61 o 
  15   1  12       22.46      115.31    270.20 o 
 -14   2  12      195.65      229.44    182.68 o 
 -13   2  12      606.94      578.77    175.19 o 
 -12   2  12      769.16      891.08    171.69 o 
 -11   2  12      736.86      705.69    166.22 o 
 -10   2  12      427.87      469.75    161.65 o 
  -9   2  12     1516.53     1489.34    144.22 o 
  -8   2  12     1495.42     1360.31    133.75 o 
  -7   2  12      767.81      717.60    118.48 o 
  -6   2  12       26.55       90.33     81.10 o 
  -5   2  12     1345.19     1307.22     77.61 o 
  -4   2  12     1148.88     1106.34     73.07 o 
  -3   2  12      184.32      185.77     69.73 o 
  -2   2  12     1169.96     1138.14     59.66 o 
  -1   2  12     4975.18     4909.19     88.95 o 
   0   2  12     5891.97     6322.59     97.00 o 
   1   2  12     5049.32     4962.64     81.25 o 
   2   2  12      981.55      985.74     69.77 o 
   3   2  12      283.16      305.71     58.08 o 
   4   2  12     1311.23     1293.05     72.50 o 
   5   2  12     1254.96     1147.26     82.71 o 
   6   2  12       36.78       70.84     91.73 o 
   7   2  12      811.18      697.78     93.30 o 
   8   2  12     1464.54     1289.98     99.64 o 
   9   2  12     1516.51     1536.92    151.79 o 
  10   2  12      502.76      486.87    159.32 o 
  11   2  12      682.74      537.99    163.23 o 
  12   2  12      802.85      953.75    160.57 o 
  13   2  12      641.09      713.01    167.56 o 
  14   2  12      232.88      428.77    167.93 o 
 -14   3  12       71.35      126.65    224.24 o 
 -13   3  12      512.21      485.67    176.24 o 
 -12   3  12      592.22      673.73    173.94 o 
 -11   3  12     1284.08     1495.92    168.55 o 
 -10   3  12       92.42      206.63    179.48 o 
  -9   3  12       48.05      119.83    209.40 o 
  -8   3  12      756.07      622.72    135.89 o 
  -7   3  12     3385.19     3312.72    127.27 o 
  -6   3  12     1421.17     1452.29    103.53 o 
  -5   3  12      717.12      668.06     62.45 o 
  -4   3  12      986.33      993.51     72.24 o 
  -3   3  12     1077.19     1002.31     78.15 o 
  -2   3  12     3135.73     3270.14     80.46 o 
  -1   3  12     3456.76     3575.02     58.44 o 
   0   3  12      229.93      202.37     73.74 o 
   1   3  12     3592.17     3877.52     77.47 o 
   2   3  12     2946.62     3121.12     84.29 o 
   3   3  12     1049.45      964.28     60.09 o 
   4   3  12     1195.02     1185.64     82.36 o 
   5   3  12      828.38      735.97     76.08 o 
   6   3  12     1522.03     1541.60     91.56 o 
   7   3  12     3437.67     3331.15    102.26 o 
   8   3  12      888.35      720.78    100.99 o 
   9   3  12       38.45      129.21    277.52 o 
  10   3  12       86.15       76.72    168.17 o 
  11   3  12     1297.26     1359.15    160.51 o 
  12   3  12      597.44      600.17    166.26 o 
  13   3  12      511.48      520.12    162.07 o 
  14   3  12       60.91      213.50    176.01 o 
 -14   4  12        2.72      121.72    330.34 o 
 -13   4  12      133.47      176.96    202.55 o 
 -12   4  12       19.92       68.86    227.84 o 
 -11   4  12      458.10      445.59    170.32 o 
 -10   4  12      431.78      378.77    167.74 o 
  -9   4  12     1371.17     1399.80    159.98 o 
  -8   4  12      474.46      437.09    130.15 o 
  -7   4  12      708.08      624.22    120.50 o 
  -6   4  12     2462.04     2567.54    113.54 o 
  -5   4  12      393.52      404.72     99.56 o 
  -4   4  12       41.82      101.35     62.36 o 
  -3   4  12     7093.79     7082.25     97.85 o 
  -2   4  12      425.55      543.04     75.78 o 
  -1   4  12     3989.88     4082.30     83.39 o 
   0   4  12      289.90      400.76     61.72 o 
   1   4  12     3680.38     3575.70     73.80 o 
   2   4  12      425.23      551.45     73.45 o 
   3   4  12     7269.63     7408.70    101.47 o 
   4   4  12       64.40       90.54     58.19 o 
   5   4  12      374.66      330.41     62.64 o 
   6   4  12     2383.29     2432.43     81.83 o 
   7   4  12      670.24      673.73     93.22 o 
   8   4  12      412.06      444.54    101.31 o 
   9   4  12     1265.07     1316.09    135.04 o 
  10   4  12      394.07      333.47    140.88 o 
  11   4  12      329.87      354.58    147.50 o 
  12   4  12       20.31       72.97    155.92 o 
  13   4  12      117.55      142.81    236.26 o 
  14   4  12        2.55      331.63    561.83 o 
 -14   5  12       89.71       94.20    224.08 o 
 -13   5  12      528.93      635.65    173.47 o 
 -12   5  12      203.86      292.19    189.80 o 
 -11   5  12      385.87      236.33    194.03 o 
 -10   5  12      163.63      130.34    192.68 o 
  -9   5  12     1454.71     1494.35    149.87 o 
  -8   5  12      916.68      796.27    126.38 o 
  -7   5  12       69.58      134.74    125.01 o 
  -6   5  12      522.72      506.11    111.13 o 
  -5   5  12      704.07      731.81    100.75 o 
  -4   5  12      642.20      725.04     98.75 o 
  -3   5  12      796.28      686.94     75.88 o 
  -2   5  12       83.62       97.39     77.88 o 
  -1   5  12     7596.27     7594.65    104.93 o 
   0   5  12     3811.06     3693.75     98.37 o 
   1   5  12     7757.03     7860.48     98.16 o 
   2   5  12       52.64       85.70     75.56 o 
   3   5  12      911.65      926.01     79.42 o 
   4   5  12      725.85      843.42     91.16 o 
   5   5  12      836.33      759.64     69.52 o 
   6   5  12      513.78      463.45     69.35 o 
   7   5  12       47.40       55.18     96.36 o 
   8   5  12      768.16      591.26    104.19 o 
   9   5  12     1416.69     1534.51    155.46 o 
  10   5  12      211.86      213.62    234.32 o 
  11   5  12      406.17      359.86    213.79 o 
  12   5  12      206.10      242.04    255.20 o 
  13   5  12      531.16      609.12    235.76 o 
  14   5  12       82.58      167.63    320.04 o 
 -13   6  12        8.50      186.18    217.65 o 
 -12   6  12      867.14      952.85    174.00 o 
 -11   6  12      266.47      366.68    140.58 o 
 -10   6  12      348.44      286.81    144.93 o 
  -9   6  12      167.00      145.75    145.40 o 
  -8   6  12      997.49     1126.16    122.57 o 
  -7   6  12      119.99      190.92    116.97 o 
  -6   6  12     3046.27     3014.82    118.14 o 
  -5   6  12      301.15      264.12    101.04 o 
  -4   6  12     1190.76     1087.67    101.19 o 
  -3   6  12      490.85      442.71     92.66 o 
  -2   6  12     1971.75     2052.91     85.88 o 
  -1   6  12      585.99      689.85     85.38 o 
   0   6  12     7081.55     6954.12    122.50 o 
   1   6  12      715.08      705.22     60.10 o 
   2   6  12     1962.22     2011.61     73.21 o 
   3   6  12      457.24      422.48     75.86 o 
   4   6  12     1018.64     1006.48     89.06 o 
   5   6  12      271.58      232.16    101.80 o 
   6   6  12     2950.38     2831.36     92.71 o 
   7   6  12      108.41      117.47    118.94 o 
   8   6  12      998.37     1068.33    114.12 o 
   9   6  12      165.07      214.10    190.02 o 
  10   6  12      318.74      444.36    199.25 o 
  11   6  12      302.30      560.09    257.57 o 
  12   6  12      869.36     1058.95    256.78 o 
  13   6  12       12.07      226.05    309.24 o 
 -13   7  12      116.08      285.78    248.12 o 
 -12   7  12       40.64      218.11    181.10 o 
 -11   7  12     1028.50     1069.25    143.03 o 
 -10   7  12       10.22       78.58    147.21 o 
  -9   7  12      336.81      429.75    144.06 o 
  -8   7  12      114.58      219.96    159.86 o 
  -7   7  12      633.58      705.22    112.43 o 
  -6   7  12       76.75      128.96    123.34 o 
  -5   7  12      312.23      356.91    103.91 o 
  -4   7  12      224.13      267.51     99.07 o 
  -3   7  12     1211.90     1377.11     98.01 o 
  -2   7  12      811.43      687.67     93.64 o 
  -1   7  12      518.58      560.79     89.88 o 
   0   7  12      848.88      796.29     62.35 o 
   1   7  12      484.55      476.97     64.73 o 
   2   7  12      824.16      657.50     69.49 o 
   3   7  12     1342.95     1448.78     79.06 o 
   4   7  12      234.09      232.41     84.83 o 
   5   7  12      353.17      359.88    103.77 o 
   6   7  12       67.82       99.53    179.23 o 
   7   7  12      622.86      664.50    144.70 o 
   8   7  12      117.87       82.78    169.11 o 
   9   7  12      328.03      546.21    220.52 o 
  10   7  12        9.36      123.24    267.27 o 
  11   7  12     1024.80     1283.39    249.94 o 
  12   7  12       38.42       80.03    251.45 o 
  13   7  12      117.74       76.10    350.01 o 
 -12   8  12      492.90      603.35    193.95 o 
 -11   8  12       12.76      211.22    239.99 o 
 -10   8  12      225.75      221.46    164.72 o 
  -9   8  12      176.49      290.18    177.74 o 
  -8   8  12      314.92      223.48    167.36 o 
  -7   8  12       44.88      125.40    127.42 o 
  -6   8  12      631.94      615.70    127.34 o 
  -5   8  12      153.77      112.84    126.69 o 
  -4   8  12     2013.54     1962.01    104.55 o 
  -3   8  12      858.38      839.47     94.63 o 
  -2   8  12     1516.34     1468.67     95.87 o 
  -1   8  12      787.95      654.95     96.72 o 
   0   8  12     4793.57     4783.34    127.75 o 
   1   8  12      841.80      749.52     91.24 o 
   2   8  12     1368.88     1375.52     82.94 o 
   3   8  12      876.83      939.39     91.29 o 
   4   8  12     1923.18     1956.53    116.35 o 
   5   8  12      164.15      186.58    127.26 o 
   6   8  12      633.99      697.95    145.11 o 
   7   8  12       44.83      117.74    145.85 o 
   8   8  12      315.16      274.77    173.02 o 
   9   8  12      168.33      196.82    171.62 o 
  10   8  12      306.55      456.02    238.79 o 
  11   8  12       18.14       96.27    394.06 o 
  12   8  12      442.89      422.48    286.51 o 
 -12   9  12       25.40      101.38    218.88 o 
 -11   9  12      245.74      213.58    197.45 o 
 -10   9  12      204.64      237.89    154.62 o 
  -9   9  12      220.04      308.83    150.95 o 
  -8   9  12      885.35      903.54    154.00 o 
  -7   9  12      899.17      853.83    155.45 o 
  -6   9  12      307.74      253.24    153.90 o 
  -5   9  12     1120.72     1171.97    154.08 o 
  -4   9  12      529.12      683.66    116.85 o 
  -3   9  12      140.50      208.75    113.23 o 
  -2   9  12      358.24      198.35    112.96 o 
  -1   9  12      617.46      581.34     96.57 o 
   0   9  12      262.96      294.31    110.17 o 
   1   9  12      616.73      582.78    120.03 o 
   2   9  12      319.61      254.09    128.75 o 
   3   9  12      155.16      222.45     93.00 o 
   4   9  12      491.30      605.57    105.25 o 
   5   9  12     1186.61     1123.47    145.53 o 
   6   9  12      258.50      351.18    148.30 o 
   7   9  12      920.37     1008.27    159.75 o 
   8   9  12      903.13      849.63    181.09 o 
   9   9  12      179.67      240.21    193.76 o 
  10   9  12      241.28      267.44    234.58 o 
  11   9  12      238.21      340.80    264.99 o 
  12   9  12       32.43       70.02    430.89 o 
 -11  10  12      217.14      326.15    192.89 o 
 -10  10  12      109.71      132.75    255.75 o 
  -9  10  12      143.50      216.20    147.16 o 
  -8  10  12       54.29      219.33    211.64 o 
  -7  10  12      182.00      269.27    174.66 o 
  -6  10  12        3.07      126.12    207.22 o 
  -5  10  12       34.36      153.37    189.60 o 
  -4  10  12      230.20      276.71    177.56 o 
  -3  10  12      855.59      971.05    160.19 o 
  -2  10  12      874.85      973.03    158.51 o 
  -1  10  12     1477.62     1496.79    125.03 o 
   0  10  12        7.63       91.40    272.68 o 
   1  10  12     1324.61     1403.28    148.57 o 
   2  10  12      778.47      726.73    124.61 o 
   3  10  12      963.37     1207.34    132.65 o 
   4  10  12      235.92      240.75    132.41 o 
   5  10  12       47.85       76.06    141.16 o 
   6  10  12        2.58      101.61    203.34 o 
   7  10  12      176.19      187.65    162.88 o 
   8  10  12       52.99      165.31    226.78 o 
   9  10  12      150.87      257.12    180.99 o 
  10  10  12       88.15      174.74    271.10 o 
  11  10  12      195.09      395.38    261.98 o 
 -10  11  12      174.17      185.75    165.40 o 
  -9  11  12      131.53      174.88    187.75 o 
  -8  11  12      491.32      673.49    148.78 o 
  -7  11  12      203.04      297.99    156.24 o 
  -6  11  12      503.07      581.82    152.27 o 
  -5  11  12       93.20      176.63    166.61 o 
  -4  11  12      491.15      613.61    149.90 o 
  -3  11  12      286.90      342.72    164.36 o 
  -2  11  12      970.20     1269.49    156.16 o 
  -1  11  12       87.43      188.37    184.90 o 
   0  11  12        3.63       97.96    198.04 o 
   1  11  12       85.02      254.05    195.62 o 
   2  11  12      952.58     1077.01    146.80 o 
   3  11  12      302.66      238.20    183.76 o 
   4  11  12      441.13      534.52    198.76 o 
   5  11  12      102.24      295.04    227.26 o 
   6  11  12      485.59      635.49    264.08 o 
   7  11  12      201.39      324.60    161.55 o 
   8  11  12      500.42      695.03    187.45 o 
   9  11  12      131.62      118.57    180.51 o 
  10  11  12      171.10      145.15    237.54 o 
  -9  12  12      115.10      203.32    188.86 o 
  -8  12  12       56.11      235.78    163.93 o 
  -7  12  12      267.67      454.73    151.89 o 
  -6  12  12       18.53      119.39    274.93 o 
  -5  12  12      374.81      446.15    150.81 o 
  -4  12  12      286.05      340.28    147.85 o 
  -3  12  12       55.92       95.58    180.63 o 
  -2  12  12       64.74      306.45    170.49 o 
  -1  12  12      756.19      738.23    200.00 o 
   0  12  12       38.25      143.50    187.52 o 
   1  12  12      760.25      812.29    235.42 o 
   2  12  12       55.75      248.28    300.13 o 
   3  12  12       37.47       18.57    536.83 o 
   4  12  12      294.71      203.81    295.58 o 
   5  12  12      408.18      559.95    287.05 o 
   6  12  12       16.52       57.40    374.39 o 
   7  12  12      259.80      445.68    253.14 o 
   8  12  12       55.65       52.49    405.52 o 
   9  12  12       91.98      103.09    224.28 o 
  -8  13  12       67.95      158.79    200.34 o 
  -7  13  12       52.20      146.57    184.50 o 
  -6  13  12      183.52      245.85    156.51 o 
  -5  13  12       76.71      160.84    173.53 o 
  -4  13  12       95.27      120.84    151.39 o 
  -3  13  12       86.69      179.46    184.95 o 
  -2  13  12       17.30      172.85    215.97 o 
  -1  13  12       51.74      124.73    299.38 o 
   0  13  12      838.02     1138.64    254.12 o 
   1  13  12       56.86      200.31    351.99 o 
   2  13  12       21.72      144.75    348.98 o 
   3  13  12       70.01      211.35    369.72 o 
   4  13  12       73.45      201.51    380.87 o 
   5  13  12       70.62      247.86    385.45 o 
   6  13  12      165.53      122.34    275.21 o 
   7  13  12       45.68      135.00    369.34 o 
   8  13  12       74.47      310.18    364.00 o 
  -6  14  12      188.69      211.38    169.35 o 
  -5  14  12      193.66      337.72    162.36 o 
  -4  14  12       80.98      128.52    170.67 o 
  -3  14  12       27.71      175.07    187.93 o 
  -2  14  12       90.14      210.29    213.44 o 
  -1  14  12       64.28      143.01    272.62 o 
   0  14  12       28.32      204.21    357.03 o 
   1  14  12       64.84      184.00    248.20 o 
   2  14  12      100.11      284.25    262.72 o 
   3  14  12       35.43      229.58    376.21 o 
   4  14  12       71.21      249.15    364.21 o 
   5  14  12      192.14      402.89    298.26 o 
   6  14  12      184.70      397.50    285.91 o 
  -3  15  12       33.32      157.71    227.91 o 
  -2  15  12       81.96      172.66    222.31 o 
  -1  15  12       13.59      187.77    270.44 o 
   0  15  12       32.72      100.46    276.91 o 
   1  15  12       13.26      105.76    270.52 o 
   2  15  12       76.44        9.48    336.55 o 
   3  15  12       36.51      176.96    332.49 o 
   1   0  13     1378.47     1397.03     62.29 o 
   2   0  13     1437.80     1355.66     69.61 o 
   3   0  13     1778.44     1740.94     74.45 o 
   4   0  13    13226.25    13024.77    118.18 o 
   5   0  13     5632.99     5298.05    109.12 o 
   6   0  13     1169.80     1098.08    110.09 o 
   7   0  13      494.88      582.21    111.50 o 
   8   0  13     2475.71     2399.41    131.91 o 
   9   0  13        2.01      140.23    135.74 o 
  10   0  13      241.79      267.82    151.70 o 
  11   0  13      519.39      479.10    159.38 o 
  12   0  13      823.61      827.46    166.51 o 
  13   0  13      221.00      299.34    191.83 o 
  14   0  13      228.44      210.54    182.69 o 
 -14   1  13      125.27      201.76    220.11 o 
 -13   1  13      688.25      779.19    172.18 o 
 -12   1  13       24.11       84.55    187.07 o 
 -11   1  13      223.99      233.71    164.13 o 
 -10   1  13     1867.44     1967.64    160.30 o 
  -9   1  13     2775.06     2790.90    146.68 o 
  -8   1  13     1460.31     1138.12    133.01 o 
  -7   1  13       60.62      169.91    133.11 o 
  -6   1  13      998.60      882.31    100.40 o 
  -5   1  13     1218.77     1146.90     81.34 o 
  -4   1  13     7279.21     7193.33     93.57 o 
  -3   1  13     2805.53     2676.61     78.08 o 
  -2   1  13     5233.00     5257.42     66.36 o 
  -1   1  13      258.16      172.26     43.95 o 
   0   1  13      158.35      274.36     73.04 o 
   1   1  13      322.58      246.19     67.81 o 
   2   1  13     5408.35     5444.41     84.09 o 
   3   1  13     2812.98     2642.69     70.64 o 
   4   1  13     7120.39     6951.86    102.55 o 
   5   1  13     1327.06     1221.64     90.16 o 
   6   1  13      925.06      817.82    102.43 o 
   7   1  13       42.07      114.79    194.23 o 
   8   1  13     1574.31     1372.45    132.61 o 
   9   1  13     2634.67     2635.06    149.99 o 
  10   1  13     1759.47     1800.03    152.12 o 
  11   1  13      227.87      223.05    159.33 o 
  12   1  13       27.61      224.33    249.35 o 
  13   1  13      673.76      772.11    167.59 o 
  14   1  13      149.73      102.63    198.32 o 
 -14   2  13      200.85      282.22    177.02 o 
 -13   2  13      478.78      515.12    175.27 o 
 -12   2  13      301.71      280.59    167.56 o 
 -11   2  13      447.26      498.90    166.16 o 
 -10   2  13     1416.95     1321.00    161.19 o 
  -9   2  13      666.29      713.01    146.70 o 
  -8   2  13      931.06      858.73    136.31 o 
  -7   2  13      520.20      523.66     91.54 o 
  -6   2  13     1647.05     1510.11     86.34 o 
  -5   2  13      556.67      580.49     77.79 o 
  -4   2  13     3820.76     3819.08     82.61 o 
  -3   2  13      240.25      281.87     69.62 o 
  -2   2  13     1260.61     1115.34     47.62 o 
  -1   2  13      157.60      163.59     59.23 o 
   0   2  13       30.40       71.76     66.37 o 
   1   2  13       80.21      125.12     69.15 o 
   2   2  13     1175.90     1175.30     69.56 o 
   3   2  13      306.92      321.51     59.23 o 
   4   2  13     3794.43     3673.64     81.22 o 
   5   2  13      579.49      607.34     84.17 o 
   6   2  13     1598.58     1529.10     97.23 o 
   7   2  13      563.60      597.54    110.28 o 
   8   2  13      915.36      879.49    125.90 o 
   9   2  13      769.81      759.02    138.93 o 
  10   2  13     1551.13     1549.33    157.69 o 
  11   2  13      375.46      458.26    168.91 o 
  12   2  13      318.67      334.13    153.50 o 
  13   2  13      542.40      485.24    165.98 o 
  14   2  13      206.97      210.67    161.82 o 
 -14   3  13      184.35      308.02    171.95 o 
 -13   3  13       25.73      163.17    231.84 o 
 -12   3  13      113.44      180.32    224.40 o 
 -11   3  13      870.40      899.81    167.57 o 
 -10   3  13      399.36      275.85    163.57 o 
  -9   3  13      191.71      263.29    142.66 o 
  -8   3  13       87.99      124.42    134.68 o 
  -7   3  13      237.82      291.46     61.51 o 
  -6   3  13      542.66      467.41     65.37 o 
  -5   3  13     1889.43     1736.22     73.35 o 
  -4   3  13      894.58      904.69     72.88 o 
  -3   3  13      830.32      808.02     68.64 o 
  -2   3  13     1466.03     1395.57     57.99 o 
  -1   3  13     2992.59     2953.68     72.93 o 
   0   3  13       85.37       94.21     77.34 o 
   1   3  13     3101.88     3127.89     74.57 o 
   2   3  13     1639.12     1562.79     57.14 o 
   3   3  13      912.10      876.33     61.85 o 
   4   3  13      963.84      945.99     60.94 o 
   5   3  13     1992.68     1787.12     81.62 o 
   6   3  13      464.74      378.32     88.90 o 
   7   3  13      183.18      231.24     90.15 o 
   8   3  13      114.66      149.82    118.18 o 
   9   3  13      255.82      252.92    134.53 o 
  10   3  13      344.47      360.39    150.81 o 
  11   3  13      856.84      887.95    157.36 o 
  12   3  13       87.63      161.97    172.36 o 
  13   3  13       25.85      126.30    170.47 o 
  14   3  13      185.96      282.41    219.66 o 
 -14   4  13       13.14      118.86    229.88 o 
 -13   4  13      181.34      163.14    228.60 o 
 -12   4  13      482.99      571.60    173.26 o 
 -11   4  13      176.16      136.82    204.10 o 
 -10   4  13       72.09      120.67    180.55 o 
  -9   4  13       71.84      115.17    156.27 o 
  -8   4  13      107.88      186.66    137.35 o 
  -7   4  13       77.28      106.95    127.32 o 
  -6   4  13      695.65      810.76    112.84 o 
  -5   4  13      467.00      503.50     52.37 o 
  -4   4  13      848.19      864.55     74.11 o 
  -3   4  13      336.36      256.31     76.94 o 
  -2   4  13     1471.37     1499.76     80.10 o 
  -1   4  13      345.22      402.42     69.08 o 
   0   4  13     2455.09     2316.07     72.68 o 
   1   4  13      338.09      379.27     63.07 o 
   2   4  13     1323.42     1292.05     75.58 o 
   3   4  13      345.68      385.64     80.49 o 
   4   4  13      817.38      774.48     54.51 o 
   5   4  13      494.41      498.54     62.06 o 
   6   4  13      697.76      704.31     80.44 o 
   7   4  13      102.15      115.37     94.11 o 
   8   4  13      122.10      202.95     99.78 o 
   9   4  13       92.36      144.30    127.75 o 
  10   4  13      114.40      151.97    147.84 o 
  11   4  13      199.90      162.00    164.98 o 
  12   4  13      427.15      564.88    226.43 o 
  13   4  13      184.61      341.29    310.00 o 
  14   4  13        4.21      106.49    264.68 o 
 -14   5  13        4.42      158.66    241.98 o 
 -13   5  13      129.24      185.89    214.76 o 
 -12   5  13       64.89      214.33    170.73 o 
 -11   5  13        5.91       93.12    175.81 o 
 -10   5  13      121.20      163.48    187.08 o 
  -9   5  13      193.61      191.05    127.36 o 
  -8   5  13      154.91      210.18    126.64 o 
  -7   5  13      396.69      424.27    127.41 o 
  -6   5  13     1985.52     2062.15    119.20 o 
  -5   5  13      401.17      429.29    103.96 o 
  -4   5  13     1400.66     1299.81     72.43 o 
  -3   5  13      718.73      743.80     80.86 o 
  -2   5  13       71.96       62.68     91.04 o 
  -1   5  13      593.82      563.28     81.35 o 
   0   5  13     1709.22     1669.93     60.81 o 
   1   5  13      638.30      581.00     61.45 o 
   2   5  13       47.65       59.39     89.13 o 
   3   5  13      613.96      577.25     81.86 o 
   4   5  13     1339.31     1437.72     91.62 o 
   5   5  13      505.45      451.75     60.18 o 
   6   5  13     2011.98     2091.94     92.10 o 
   7   5  13      512.23      358.50     99.96 o 
   8   5  13      171.41      247.30    116.19 o 
   9   5  13      248.16      260.28    198.70 o 
  10   5  13      140.12      228.60    201.41 o 
  11   5  13        3.46      147.86    299.25 o 
  12   5  13       76.33      150.76    251.41 o 
  13   5  13      134.96      133.87    266.88 o 
  14   5  13        4.16       83.46    305.66 o 
 -13   6  13      120.58      200.72    172.86 o 
 -12   6  13       29.79      103.37    164.41 o 
 -11   6  13      147.58      237.35    163.61 o 
 -10   6  13      248.65      204.26    148.40 o 
  -9   6  13      179.26      156.52    160.70 o 
  -8   6  13      268.04      401.98    123.42 o 
  -7   6  13      734.28      862.38    120.50 o 
  -6   6  13      173.61      154.61    118.01 o 
  -5   6  13      430.70      421.54    104.82 o 
  -4   6  13       16.00       72.88    114.36 o 
  -3   6  13     1913.66     1739.70     86.45 o 
  -2   6  13      488.14      544.84     85.36 o 
  -1   6  13      283.16      341.64     83.84 o 
   0   6  13     1482.33     1541.82     95.70 o 
   1   6  13      189.42      200.79     57.35 o 
   2   6  13      417.12      426.42     71.51 o 
   3   6  13     2016.70     1814.59     85.74 o 
   4   6  13        3.25      113.37    123.23 o 
   5   6  13      473.34      480.68    110.86 o 
   6   6  13      122.77      109.90    176.46 o 
   7   6  13      708.92      741.91    121.12 o 
   8   6  13      242.22      419.61    145.35 o 
   9   6  13      140.51      119.87    191.44 o 
  10   6  13      281.03      431.51    197.59 o 
  11   6  13      144.88      159.63    249.01 o 
  12   6  13       41.47      345.05    360.98 o 
  13   6  13      129.82      327.44    259.37 o 
 -13   7  13      134.27      204.94    198.47 o 
 -12   7  13      138.99      211.15    194.66 o 
 -11   7  13      260.80      370.67    146.27 o 
 -10   7  13      243.96      375.70    149.18 o 
  -9   7  13       88.38      283.25    139.03 o 
  -8   7  13      715.14      695.34    118.11 o 
  -7   7  13        0.33       85.68    195.75 o 
  -6   7  13     1315.39     1227.17    112.84 o 
  -5   7  13       47.51       72.12    112.79 o 
  -4   7  13      398.27      257.48    104.90 o 
  -3   7  13     2052.28     2087.99    107.66 o 
  -2   7  13     2024.57     2163.36    104.85 o 
  -1   7  13     1429.55     1381.23     93.83 o 
   0   7  13      538.93      584.49    110.10 o 
   1   7  13     1498.74     1468.08     80.60 o 
   2   7  13     1861.84     1867.99     75.82 o 
   3   7  13     1990.60     1975.76     83.80 o 
   4   7  13      369.37      280.19     85.91 o 
   5   7  13       44.82       89.45    120.08 o 
   6   7  13     1265.20     1313.36    135.08 o 
   7   7  13        0.86       84.73    252.41 o 
   8   7  13      677.64      752.53    176.77 o 
   9   7  13       83.94      129.02    227.02 o 
  10   7  13      243.19      337.30    240.81 o 
  11   7  13      283.53      493.21    246.08 o 
  12   7  13      134.07       95.13    417.72 o 
  13   7  13      105.30      184.73    293.03 o 
 -12   8  13       80.34      107.84    198.25 o 
 -11   8  13      504.89      579.78    148.92 o 
 -10   8  13      531.07      811.22    150.98 o 
  -9   8  13      845.54      978.93    168.47 o 
  -8   8  13      431.89      441.26    128.04 o 
  -7   8  13      529.18      590.80    130.62 o 
  -6   8  13      667.36      718.78    129.24 o 
  -5   8  13      168.86      179.88    128.83 o 
  -4   8  13     1060.01     1022.10    104.47 o 
  -3   8  13     1291.92     1157.96    103.28 o 
  -2   8  13      433.73      452.03     99.43 o 
  -1   8  13      431.48      599.36    102.11 o 
   0   8  13     1173.86      958.11    120.09 o 
   1   8  13      490.14      552.99    119.40 o 
   2   8  13      446.88      522.43    100.44 o 
   3   8  13     1446.66     1369.43     95.44 o 
   4   8  13     1139.25     1093.64    103.39 o 
   5   8  13      173.41      222.69    125.64 o 
   6   8  13      613.44      697.58    135.41 o 
   7   8  13      504.09      588.01    148.84 o 
   8   8  13      435.47      468.71    175.13 o 
   9   8  13      859.90     1212.65    224.23 o 
  10   8  13      500.99      732.88    231.45 o 
  11   8  13      439.54      407.25    236.04 o 
  12   8  13       77.86      157.31    320.49 o 
 -11   9  13      400.75      420.28    164.60 o 
 -10   9  13       69.12       82.10    185.30 o 
  -9   9  13      129.81      181.71    162.78 o 
  -8   9  13      909.20      830.98    156.73 o 
  -7   9  13      135.69      146.64    153.17 o 
  -6   9  13      511.02      535.43    156.46 o 
  -5   9  13      340.01      345.42    152.71 o 
  -4   9  13      102.85       52.23    120.35 o 
  -3   9  13      716.25      725.52    121.80 o 
  -2   9  13     1462.03     1421.50    122.30 o 
  -1   9  13     1434.97     1440.95    105.37 o 
   0   9  13      391.59      567.56    116.97 o 
   1   9  13     1334.02     1354.94    129.21 o 
   2   9  13     1515.79     1393.38    135.71 o 
   3   9  13      770.85      783.70    138.40 o 
   4   9  13      124.25      143.40    104.28 o 
   5   9  13      415.47      476.43    129.70 o 
   6   9  13      546.01      631.21    146.54 o 
   7   9  13      169.62      150.15    152.63 o 
   8   9  13      959.20      974.09    187.00 o 
   9   9  13      166.06      192.80    243.66 o 
  10   9  13       84.16      157.92    237.71 o 
  11   9  13      370.44      412.53    261.48 o 
 -11  10  13      286.22      283.24    193.86 o 
 -10  10  13      232.41      203.76    168.60 o 
  -9  10  13      326.43      414.58    151.77 o 
  -8  10  13      423.47      516.11    153.45 o 
  -7  10  13      811.75      793.08    156.82 o 
  -6  10  13       81.73      104.73    160.63 o 
  -5  10  13      286.19      398.30    152.64 o 
  -4  10  13      274.74      343.15    160.57 o 
  -3  10  13      496.73      662.88    159.89 o 
  -2  10  13     1542.60     1873.69    158.30 o 
  -1  10  13      725.19      872.28    138.81 o 
   0  10  13      232.66      206.54    142.22 o 
   1  10  13      805.04      890.44    123.25 o 
   2  10  13     1470.52     1635.30    133.17 o 
   3  10  13      484.37      597.56    134.42 o 
   4  10  13      271.74      414.45    139.98 o 
   5  10  13      270.99      377.90    156.22 o 
   6  10  13       72.50      159.68    148.77 o 
   7  10  13      816.38     1014.48    158.96 o 
   8  10  13      387.94      524.74    176.66 o 
   9  10  13      327.52      354.11    191.92 o 
  10  10  13      235.83      191.88    229.58 o 
  11  10  13      252.39      344.89    256.92 o 
 -10  11  13       81.23      105.04    218.32 o 
  -9  11  13       46.78      115.95    170.16 o 
  -8  11  13      174.60      171.90    192.72 o 
  -7  11  13      457.14      533.16    152.64 o 
  -6  11  13       38.80      120.04    200.26 o 
  -5  11  13      166.23      192.36    166.17 o 
  -4  11  13      629.66      550.53    150.83 o 
  -3  11  13      543.36      396.93    160.45 o 
  -2  11  13      103.83      245.09    173.18 o 
  -1  11  13      273.47      267.38    213.67 o 
   0  11  13      849.54     1119.56    201.75 o 
   1  11  13      297.66      439.52    203.48 o 
   2  11  13       63.89      156.57    152.91 o 
   3  11  13      470.73      310.29    194.91 o 
   4  11  13      610.74      683.04    192.97 o 
   5  11  13      146.49      262.60    200.51 o 
   6  11  13       43.04       64.09    306.13 o 
   7  11  13      441.50      391.82    247.22 o 
   8  11  13      192.13       90.27    173.29 o 
   9  11  13       36.82      145.51    184.16 o 
  10  11  13       67.49      184.54    223.88 o 
  -9  12  13       37.33       89.37    175.73 o 
  -8  12  13       68.79      108.71    155.96 o 
  -7  12  13      271.37      493.26    149.85 o 
  -6  12  13      560.97      451.49    153.47 o 
  -5  12  13      422.41      471.80    151.69 o 
  -4  12  13      443.93      335.95    148.77 o 
  -3  12  13      127.52      155.51    200.52 o 
  -2  12  13      196.23      210.66    154.70 o 
  -1  12  13      495.04      402.19    203.40 o 
   0  12  13       74.00      156.62    217.86 o 
   1  12  13      480.13      261.88    139.13 o 
   2  12  13      181.54      174.46    263.44 o 
   3  12  13      113.75      269.71    307.85 o 
   4  12  13      445.43      474.98    300.40 o 
   5  12  13      375.58      463.24    285.44 o 
   6  12  13      559.04      609.71    271.34 o 
   7  12  13      273.07      470.41    263.57 o 
   9  12  13       42.01      121.25    376.36 o 
  -7  13  13       76.94      143.02    166.98 o 
  -6  13  13        0.76       12.52    494.21 o 
  -5  13  13      104.76      195.74    147.83 o 
  -4  13  13      106.60      189.66    169.88 o 
  -3  13  13       38.06      248.50    142.31 o 
  -2  13  13       14.74      127.35    240.28 o 
  -1  13  13      195.17      318.75    286.45 o 
   0  13  13       94.89      123.40    258.45 o 
   1  13  13      208.33      390.51    253.39 o 
   2  13  13        9.06      158.47    268.83 o 
   3  13  13       25.67      176.69    539.49 o 
   4  13  13      112.52      310.64    299.57 o 
   5  13  13      133.90      199.52    294.04 o 
   6  13  13        0.26      151.83    424.12 o 
   7  13  13       57.88       56.23    292.32 o 
  -5  14  13       28.27      131.77    228.43 o 
  -4  14  13        2.53      158.57    227.01 o 
  -3  14  13       34.55      150.74    232.60 o 
  -2  14  13       15.69      116.98    235.31 o 
  -1  14  13      172.05      322.98    286.66 o 
   0  14  13       41.16      303.22    278.34 o 
   1  14  13      194.54      275.32    252.48 o 
   2  14  13       20.32      218.83    349.67 o 
   3  14  13       36.70      202.94    319.45 o 
   4  14  13        1.14       68.50    355.80 o 
   5  14  13       29.20      198.37    304.90 o 
  -2  15  13       17.96      254.43    238.16 o 
  -1  15  13       12.79      240.35    278.62 o 
   0  15  13      260.40      324.74    254.95 o 
   1  15  13       10.98       92.61    359.10 o 
   2  15  13       23.68      303.82    556.93 o 
   0   0  14     2692.31     2529.92    115.25 o 
   1   0  14      239.41      262.50     76.99 o 
   2   0  14        4.22       65.06     72.78 o 
   3   0  14     1806.57     1690.26     75.49 o 
   4   0  14       18.63      109.02    112.74 o 
   5   0  14     2245.56     2161.64     98.57 o 
   6   0  14        0.73       55.28    157.04 o 
   7   0  14     6074.78     6074.33    134.77 o 
   8   0  14      154.57      276.10    122.25 o 
   9   0  14      207.94      264.61    135.52 o 
  10   0  14      238.39      220.75    149.16 o 
  11   0  14      495.08      577.18    152.88 o 
  12   0  14        8.71       49.27    297.31 o 
  13   0  14       39.36      128.92    195.97 o 
  14   0  14       23.45       50.23    587.68 o 
 -14   1  14       34.46       78.76    229.78 o 
 -13   1  14      105.11      196.03    169.34 o 
 -12   1  14      612.47      666.55    168.30 o 
 -11   1  14      407.68      394.55    160.98 o 
 -10   1  14      289.82      200.47    159.77 o 
  -9   1  14     1282.68     1300.19    141.58 o 
  -8   1  14     1881.08     1812.01    132.36 o 
  -7   1  14      647.10      615.17    121.58 o 
  -6   1  14       76.62      128.57     92.99 o 
  -5   1  14      876.89      742.85     83.34 o 
  -4   1  14     1203.18     1277.65     76.68 o 
  -3   1  14     6399.48     6338.24     93.69 o 
  -2   1  14      113.09      133.17     47.50 o 
  -1   1  14      740.27      869.95     71.92 o 
   0   1  14     1331.59     1198.90     76.63 o 
   1   1  14      822.81      928.94     69.70 o 
   2   1  14       61.62       94.32     75.27 o 
   3   1  14     6179.31     5966.37     82.93 o 
   4   1  14     1037.11     1072.70     79.77 o 
   5   1  14      904.74      821.91     89.44 o 
   6   1  14       96.99      109.14    105.29 o 
   7   1  14      613.85      647.53    116.26 o 
   8   1  14     2018.07     2049.33    132.62 o 
   9   1  14     1366.15     1436.07    144.62 o 
  10   1  14      343.49      314.88    146.88 o 
  11   1  14      439.46      446.18    152.48 o 
  12   1  14      561.50      561.61    157.23 o 
  13   1  14       82.87      136.70    167.11 o 
  14   1  14       13.90       70.90    219.54 o 
 -14   2  14      112.65      198.73    185.67 o 
 -13   2  14       42.31      189.47    196.11 o 
 -12   2  14        7.93      124.17    231.43 o 
 -11   2  14     1023.88     1037.62    167.03 o 
 -10   2  14      180.57      195.22    159.14 o 
  -9   2  14       61.49      125.93    160.81 o 
  -8   2  14     1827.48     1748.26    134.74 o 
  -7   2  14     1025.46     1027.85     94.69 o 
  -6   2  14      817.23      730.85     87.48 o 
  -5   2  14      813.37      849.49     80.94 o 
  -4   2  14     4037.00     4062.11     85.33 o 
  -3   2  14      551.35      563.12     69.67 o 
  -2   2  14       37.52       67.56     36.88 o 
  -1   2  14     1760.77     1716.94     67.79 o 
   0   2  14     1088.08     1170.09     71.39 o 
   1   2  14     1624.02     1623.16     73.67 o 
   2   2  14       69.83       89.15     76.08 o 
   3   2  14      551.38      427.00     60.05 o 
   4   2  14     4179.28     4059.27     84.41 o 
   5   2  14      715.83      749.81     83.38 o 
   6   2  14      729.20      659.89     96.03 o 
   7   2  14     1187.42     1197.67    113.38 o 
   8   2  14     1851.31     1641.24    128.37 o 
   9   2  14       33.73      168.13    136.58 o 
  10   2  14      234.47      293.29    158.09 o 
  11   2  14      982.67      947.21    157.91 o 
  12   2  14       12.50       89.05    224.35 o 
  13   2  14       54.22      210.22    203.24 o 
  14   2  14      120.30      167.77    181.34 o 
 -14   3  14        2.07      110.09    208.79 o 
 -13   3  14      855.78     1041.42    171.48 o 
 -12   3  14      166.00      192.55    181.73 o 
 -11   3  14      606.66      643.76    169.96 o 
 -10   3  14      430.63      326.45    162.41 o 
  -9   3  14      296.08      302.64    142.03 o 
  -8   3  14      825.50      755.35    128.25 o 
  -7   3  14      350.09      336.42    118.67 o 
  -6   3  14     2289.58     2191.78     79.56 o 
  -5   3  14      657.44      641.98     75.88 o 
  -4   3  14     2727.42     2580.30     82.97 o 
  -3   3  14     2106.10     1920.63     71.91 o 
  -2   3  14     4381.92     4271.90     83.01 o 
  -1   3  14     7054.61     6936.86     90.76 o 
   0   3  14       13.74       44.72     68.38 o 
   1   3  14     6632.86     6515.62     87.26 o 
   2   3  14     4204.08     4160.44     78.70 o 
   3   3  14     2140.21     1956.16     69.18 o 
   4   3  14     2623.96     2546.87     80.90 o 
   5   3  14      651.76      652.77     74.91 o 
   6   3  14     2248.91     2129.19     96.89 o 
   7   3  14      370.04      383.13     96.20 o 
   8   3  14      860.43      812.47    102.86 o 
   9   3  14      341.52      251.82    127.56 o 
  10   3  14      428.38      376.65    139.52 o 
  11   3  14      684.01      766.58    148.49 o 
  12   3  14      165.47      136.02    155.86 o 
  13   3  14      792.98      976.72    214.99 o 
  14   3  14        5.27      243.64    263.86 o 
 -14   4  14       82.93      170.51    218.69 o 
 -13   4  14      264.23      193.34    171.66 o 
 -12   4  14       54.86       97.50    235.99 o 
 -11   4  14      576.29      581.45    170.40 o 
 -10   4  14      248.51      280.54    164.44 o 
  -9   4  14      118.33      187.12    127.02 o 
  -8   4  14      667.30      692.96    128.25 o 
  -7   4  14     1294.51     1323.49    119.63 o 
  -6   4  14     2388.92     2523.41    111.89 o 
  -5   4  14     1637.31     1455.12     69.73 o 
  -4   4  14     1203.46     1105.20     80.57 o 
  -3   4  14     2567.69     2442.60     86.67 o 
  -2   4  14     2651.19     2603.32     83.76 o 
  -1   4  14     2566.72     2543.18     72.09 o 
   0   4  14     1292.09     1273.23     71.77 o 
   1   4  14     2559.72     2653.12     83.99 o 
   2   4  14     2612.15     2571.76     82.30 o 
   3   4  14     2614.91     2555.96     89.87 o 
   4   4  14     1131.74     1146.09     93.53 o 
   5   4  14     1665.10     1500.58     88.96 o 
   6   4  14     2462.81     2620.16    115.69 o 
   7   4  14     1314.43     1260.36     92.85 o 
   8   4  14      557.63      452.61     99.66 o 
   9   4  14       89.55      149.80    160.40 o 
  10   4  14      336.37      373.00    210.20 o 
  11   4  14      578.34      710.19    223.76 o 
  12   4  14       56.49       92.98    284.83 o 
  13   4  14      271.20      349.87    258.65 o 
  14   4  14       74.63      233.76    238.31 o 
 -13   5  14      535.39      670.55    175.62 o 
 -12   5  14      215.63      435.24    174.08 o 
 -11   5  14      694.88      890.67    154.35 o 
 -10   5  14       61.35      127.74    157.32 o 
  -9   5  14       72.96      209.61    137.06 o 
  -8   5  14       83.84      204.19    122.23 o 
  -7   5  14      497.93      402.56    127.32 o 
  -6   5  14     1527.18     1515.69    120.18 o 
  -5   5  14     1125.56     1217.44    110.97 o 
  -4   5  14     1502.14     1430.67     80.35 o 
  -3   5  14     1781.48     1754.05     87.76 o 
  -2   5  14      712.63      691.40     84.58 o 
  -1   5  14     2330.63     2362.48     83.09 o 
   0   5  14      116.25      163.96     56.34 o 
   1   5  14     2314.20     2217.57     84.71 o 
   2   5  14      671.88      634.46     75.92 o 
   3   5  14     1757.91     1637.70     86.59 o 
   4   5  14     1518.34     1646.41     96.27 o 
   5   5  14     1201.20     1285.81    118.27 o 
   6   5  14     1496.07     1307.21     84.97 o 
   7   5  14      520.12      357.24    140.76 o 
   8   5  14      122.13      240.16    166.19 o 
   9   5  14       44.75      199.50    371.95 o 
  10   5  14       36.54      231.90    210.75 o 
  11   5  14      702.32      873.99    210.75 o 
  12   5  14      213.90      413.49    219.49 o 
  13   5  14      506.29      661.51    229.17 o 
 -13   6  14      477.96      525.00    154.58 o 
 -12   6  14      127.95      232.87    151.50 o 
 -11   6  14      290.20      471.23    151.78 o 
 -10   6  14      773.18      858.01    140.81 o 
  -9   6  14      317.25      426.01    130.07 o 
  -8   6  14      645.81      664.15    126.81 o 
  -7   6  14     1096.30     1033.75    125.25 o 
  -6   6  14     1354.03     1332.55    118.18 o 
  -5   6  14     3918.35     3952.70    123.23 o 
  -4   6  14     1236.69     1200.04    111.01 o 
  -3   6  14     1577.80     1713.42     90.47 o 
  -2   6  14     1017.57     1085.99     90.38 o 
  -1   6  14     1225.66     1162.97     92.57 o 
   0   6  14       35.08       75.74     45.37 o 
   1   6  14     1194.21     1078.32     63.41 o 
   2   6  14     1008.67      941.48     75.77 o 
   3   6  14     1571.82     1636.45     87.96 o 
   4   6  14     1261.33     1242.97     93.00 o 
   5   6  14     3752.33     3871.91    122.89 o 
   6   6  14     1448.97     1492.42    120.82 o 
   7   6  14     1121.29      995.20    122.76 o 
   8   6  14      625.05      771.87    142.59 o 
   9   6  14      369.52      419.70    185.76 o 
  10   6  14      749.48      848.37    235.44 o 
  11   6  14      299.27      289.78    244.08 o 
  12   6  14      140.26      315.32    254.41 o 
  13   6  14      505.45      537.35    263.71 o 
 -12   7  14       58.80      103.98    200.58 o 
 -11   7  14      258.54      258.55    135.76 o 
 -10   7  14      109.40      166.98    158.23 o 
  -9   7  14     1047.01     1057.80    144.54 o 
  -8   7  14      852.69      706.09    122.75 o 
  -7   7  14      149.69      144.44    116.60 o 
  -6   7  14      335.09      317.28    113.36 o 
  -5   7  14      315.53      336.37    109.12 o 
  -4   7  14      708.02      677.25    108.95 o 
  -3   7  14      157.15      116.32    109.82 o 
  -2   7  14      618.91      607.20     92.27 o 
  -1   7  14        4.71      121.44     92.80 o 
   0   7  14      301.07      320.14    117.94 o 
   1   7  14       12.46       88.64    100.51 o 
   2   7  14      825.03      743.06     74.77 o 
   3   7  14      129.75      111.65     96.87 o 
   4   7  14      757.61      836.47     90.60 o 
   5   7  14      354.75      453.08    102.68 o 
   6   7  14      339.79      250.08    134.01 o 
   7   7  14      120.18       90.34    155.41 o 
   8   7  14      814.50      693.39    170.79 o 
   9   7  14     1048.48     1097.11    216.06 o 
  10   7  14      140.51      182.80    275.58 o 
  11   7  14      245.66      397.40    240.45 o 
  12   7  14       64.47      251.67    266.96 o 
 -12   8  14       48.39      102.21    169.98 o 
 -11   8  14       20.41      170.45    166.71 o 
 -10   8  14      185.38      219.38    174.59 o 
  -9   8  14      678.30      790.75    167.73 o 
  -8   8  14       62.21      139.11    185.51 o 
  -7   8  14     1063.06     1262.09    136.35 o 
  -6   8  14      116.07      162.31    130.60 o 
  -5   8  14     1094.70     1068.10    108.65 o 
  -4   8  14      477.67      340.79    105.75 o 
  -3   8  14      344.40      411.12    102.83 o 
  -2   8  14      392.44      382.65    101.92 o 
  -1   8  14       93.18      235.50    102.29 o 
   0   8  14       51.13      116.30    111.96 o 
   1   8  14       87.73      121.07    122.16 o 
   2   8  14      357.85      384.68    128.22 o 
   3   8  14      266.99      304.05    111.15 o 
   4   8  14      500.84      369.12    100.67 o 
   5   8  14     1091.84     1142.32    121.64 o 
   6   8  14      117.53      197.22    132.91 o 
   7   8  14     1039.32     1285.65    147.24 o 
   8   8  14       64.21      185.18    164.76 o 
   9   8  14      765.36      873.70    210.07 o 
  10   8  14      197.91      307.85    265.13 o 
  11   8  14       31.81       99.48    280.70 o 
  12   8  14       49.47       66.33    273.95 o 
 -11   9  14       16.29       56.40    209.91 o 
 -10   9  14       14.39      172.66    236.37 o 
  -9   9  14       74.14      186.55    202.28 o 
  -8   9  14      482.83      516.15    158.00 o 
  -7   9  14       72.06      171.14    188.12 o 
  -6   9  14      197.98      331.30    156.41 o 
  -5   9  14      165.16      186.22    170.78 o 
  -4   9  14      385.08      299.54    129.13 o 
  -3   9  14      437.36      367.53    123.70 o 
  -2   9  14      322.72      511.95    123.91 o 
  -1   9  14       57.05      127.29    120.89 o 
   0   9  14     1041.79     1005.66    125.40 o 
   1   9  14       34.08       85.92    156.88 o 
   2   9  14      360.66      441.82    135.63 o 
   3   9  14      497.30      380.28    132.78 o 
   4   9  14      432.29      379.42    136.95 o 
   5   9  14      189.27      246.48    115.08 o 
   6   9  14      197.80      313.00    141.96 o 
   7   9  14       65.38      132.39    160.27 o 
   8   9  14      457.97      458.65    171.52 o 
   9   9  14       68.72      158.70    242.72 o 
  11   9  14       15.87       58.59    253.28 o 
 -10  10  14      328.10      246.02    151.63 o 
  -9  10  14      320.85      357.48    165.84 o 
  -8  10  14      380.30      477.30    155.34 o 
  -7  10  14       29.56       99.49    207.67 o 
  -6  10  14      579.52      542.61    156.51 o 
  -5  10  14       96.89       60.36    198.14 o 
  -4  10  14      127.79      168.54    178.26 o 
  -3  10  14      475.69      444.98    158.97 o 
  -2  10  14      106.13      157.98    153.12 o 
  -1  10  14      232.32      157.06    136.70 o 
   0  10  14       94.99      168.21    160.87 o 
   1  10  14      243.95      236.48    121.30 o 
   2  10  14      128.46      140.50    132.87 o 
   3  10  14      454.30      516.26    137.43 o 
   4  10  14      148.93      250.27    142.78 o 
   5  10  14       99.52      309.08    249.47 o 
   6  10  14      569.65      484.28    257.59 o 
   7  10  14       36.36      217.33    151.50 o 
   8  10  14      343.67      354.57    179.30 o 
   9  10  14      310.50      334.87    212.97 o 
  10  10  14      284.40      161.28    226.13 o 
  -9  11  14      121.33      155.34    160.46 o 
  -8  11  14       28.01      192.36    205.45 o 
  -7  11  14      186.99      282.61    155.10 o 
  -6  11  14       82.90       98.89    185.58 o 
  -5  11  14       18.89      114.27    250.33 o 
  -4  11  14      244.07      306.32    160.18 o 
  -3  11  14       70.29      159.33    168.74 o 
  -2  11  14      255.16      273.10    158.04 o 
  -1  11  14      770.34      741.10    199.16 o 
   0  11  14        0.42       50.78    247.06 o 
   1  11  14      825.49      929.49    208.11 o 
   2  11  14      237.66      355.05    155.03 o 
   3  11  14      100.01      125.91    212.73 o 
   4  11  14      268.64      432.15    164.44 o 
   5  11  14       16.97      222.97    240.26 o 
   6  11  14       69.35      231.31    213.22 o 
   7  11  14      195.62      164.07    249.94 o 
   8  11  14       22.00      331.87    573.44 o 
   9  11  14      144.61      250.37    263.48 o 
  -8  12  14      174.69      387.98    166.41 o 
  -7  12  14      392.34      528.26    167.96 o 
  -6  12  14      177.42      289.17    168.24 o 
  -5  12  14       83.72      166.13    213.41 o 
  -4  12  14      225.56      450.44    170.76 o 
  -3  12  14      330.90      429.35    184.90 o 
  -2  12  14      325.60      356.62    180.28 o 
  -1  12  14       15.10      133.93    206.23 o 
   0  12  14      147.05      270.25    220.86 o 
   1  12  14       11.17       61.77    287.87 o 
   2  12  14      374.16      354.25    271.28 o 
   3  12  14      336.71      490.38    265.28 o 
   4  12  14      222.77      212.69    380.76 o 
   5  12  14       88.10      196.67    326.85 o 
   6  12  14      156.11      446.38    276.29 o 
   7  12  14      387.08      528.54    206.21 o 
   8  12  14      140.55      117.83    326.50 o 
  -7  13  14       79.42      152.89    191.17 o 
  -6  13  14       12.70      222.30    220.60 o 
  -5  13  14      313.96      407.12    165.79 o 
  -4  13  14       72.43      175.21    171.65 o 
  -3  13  14        3.16       90.18    214.98 o 
  -2  13  14      143.03      350.29    252.94 o 
  -1  13  14      237.81      485.90    265.16 o 
   0  13  14     1188.75     1741.98    268.96 o 
   1  13  14      270.30      444.34    262.56 o 
   2  13  14      107.42      143.79    264.92 o 
   3  13  14        0.23       76.22    361.83 o 
   4  13  14       74.82      323.83    295.75 o 
   5  13  14      312.20      554.29    294.14 o 
   6  13  14       15.53       40.90    398.03 o 
   7  13  14       78.56      282.84    358.44 o 
  -5  14  14      348.66      283.80    181.48 o 
  -4  14  14      143.76      108.25    310.71 o 
  -3  14  14       74.10      152.90    294.29 o 
  -2  14  14      199.90      258.14    224.39 o 
  -1  14  14      302.05      531.29    260.26 o 
   0  14  14      390.17      393.62    262.11 o 
   1  14  14      313.90      578.78    260.39 o 
   2  14  14      198.55      163.71    253.15 o 
   3  14  14       51.19      301.74    327.21 o 
   4  14  14      165.77      122.21    404.12 o 
   5  14  14      329.38      213.71    305.90 o 
   0  15  14      922.28     1386.51    261.70 o 
   1   0  15      174.32      150.55     75.70 o 
   2   0  15     1740.11     1797.58     70.79 o 
   3   0  15      831.51      918.00     73.67 o 
   4   0  15      526.33      450.61     82.75 o 
   5   0  15      977.46      960.91     91.11 o 
   6   0  15     1558.78     1313.36    109.86 o 
   7   0  15       36.01      158.53    124.80 o 
   8   0  15     1384.62     1352.28    127.23 o 
   9   0  15     1553.67     1588.90    137.49 o 
  10   0  15      943.79      849.28    139.36 o 
  11   0  15       71.85      147.05    172.49 o 
  12   0  15      162.14      207.66    169.30 o 
  13   0  15       89.19      130.52    277.20 o 
  14   0  15       46.77      229.08    233.07 o 
 -14   1  15       49.11      124.44    285.50 o 
 -13   1  15      212.49      239.93    173.66 o 
 -12   1  15      127.33      128.67    171.23 o 
 -11   1  15      414.10      504.30    161.53 o 
 -10   1  15      360.68      335.73    140.14 o 
  -9   1  15     2120.16     2058.89    140.66 o 
  -8   1  15      151.65      167.66    144.31 o 
  -7   1  15     1286.91     1240.99    101.56 o 
  -6   1  15       70.83       83.21    100.18 o 
  -5   1  15     2169.33     2278.99     89.14 o 
  -4   1  15     2976.86     3009.32     83.66 o 
  -3   1  15     3046.62     3114.39     77.58 o 
  -2   1  15     1083.35     1088.91     48.99 o 
  -1   1  15     2409.75     2285.55     79.14 o 
   0   1  15     1798.31     1656.07     77.97 o 
   1   1  15     2701.98     2603.95     75.52 o 
   2   1  15     1200.16     1201.73     72.99 o 
   3   1  15     3101.40     3082.45     83.84 o 
   4   1  15     3057.21     3025.88     85.34 o 
   5   1  15     2110.11     2101.27     97.03 o 
   6   1  15       77.73       87.17    106.11 o 
   7   1  15     1295.41     1220.54    120.96 o 
   8   1  15      140.82      171.29    142.12 o 
   9   1  15     2099.50     2091.34    143.72 o 
  10   1  15      323.11      386.64    136.22 o 
  11   1  15      494.37      582.24    152.48 o 
  12   1  15      132.61      149.44    161.34 o 
  13   1  15      218.28      368.19    167.54 o 
  14   1  15       58.86      150.12    193.64 o 
 -14   2  15       86.13      114.68    200.00 o 
 -13   2  15       41.04      147.29    203.39 o 
 -12   2  15       96.36      100.31    178.90 o 
 -11   2  15      333.22      413.20    167.50 o 
 -10   2  15      392.61      475.32    142.81 o 
  -9   2  15      530.51      525.12    142.74 o 
  -8   2  15     1379.96     1302.36    131.42 o 
  -7   2  15     2342.50     2340.08    100.94 o 
  -6   2  15     1007.81      896.31     90.21 o 
  -5   2  15     3617.69     3544.68     91.01 o 
  -4   2  15     1261.10     1291.37     80.90 o 
  -3   2  15     2210.70     2256.02     72.81 o 
  -2   2  15     1984.16     1806.22     59.68 o 
  -1   2  15     1560.78     1543.65     69.38 o 
   0   2  15     5831.77     6227.41    105.98 o 
   1   2  15     1529.21     1494.90     74.46 o 
   2   2  15     2001.43     2002.35     73.31 o 
   3   2  15     1975.79     1932.16     66.81 o 
   4   2  15     1303.88     1198.51     75.85 o 
   5   2  15     3475.14     3378.11     96.23 o 
   6   2  15      867.86      803.79     96.28 o 
   7   2  15     2632.31     2658.83    119.46 o 
   8   2  15     1175.33     1067.20    126.22 o 
   9   2  15      542.63      588.59    132.67 o 
  10   2  15      394.22      540.38    149.11 o 
  11   2  15      360.37      305.71    153.55 o 
  12   2  15       88.69      162.66    164.90 o 
  13   2  15       38.57       97.17    162.61 o 
  14   2  15       78.78      178.43    256.00 o 
 -14   3  15      309.13      335.65    175.05 o 
 -13   3  15       34.38      122.83    197.20 o 
 -12   3  15      356.27      505.44    171.23 o 
 -11   3  15       19.76      112.54    175.62 o 
 -10   3  15      359.82      487.54    146.17 o 
  -9   3  15      474.71      518.74    135.84 o 
  -8   3  15      633.57      652.53    129.35 o 
  -7   3  15     1569.07     1653.96    121.29 o 
  -6   3  15     1484.87     1528.09     83.76 o 
  -5   3  15      880.78      843.26     80.05 o 
  -4   3  15     2741.01     2745.69     85.87 o 
  -3   3  15      867.73      836.62     67.88 o 
  -2   3  15     3930.27     3949.62    108.60 o 
  -1   3  15      413.89      402.05     71.88 o 
   0   3  15     2220.67     2184.99     70.96 o 
   1   3  15      472.98      459.95     69.83 o 
   2   3  15     3755.17     3665.77     72.97 o 
   3   3  15      870.66      833.69     67.94 o 
   4   3  15     2739.41     2807.68     85.08 o 
   5   3  15      871.24      786.13     75.83 o 
   6   3  15     1504.14     1531.22     93.91 o 
   7   3  15     1610.78     1417.87    107.52 o 
   8   3  15      639.72      657.74    116.06 o 
   9   3  15      491.86      514.32    123.42 o 
  10   3  15      357.08      555.34    140.89 o 
  11   3  15       20.82      131.16    246.43 o 
  12   3  15      386.86      557.83    227.87 o 
  13   3  15       39.35       65.62    296.83 o 
  14   3  15      305.54      304.84    218.79 o 
 -13   4  15      258.96      290.88    197.51 o 
 -12   4  15      235.79      420.51    170.94 o 
 -11   4  15       81.51       92.61    161.05 o 
 -10   4  15       86.07      134.28    186.58 o 
  -9   4  15      143.24      275.81    139.26 o 
  -8   4  15       32.36      104.80    126.97 o 
  -7   4  15     1003.27     1127.91    120.94 o 
  -6   4  15       25.44      151.93    150.94 o 
  -5   4  15     2429.55     2187.60     77.37 o 
  -4   4  15      110.97      101.85     76.94 o 
  -3   4  15     2014.60     1802.32     88.14 o 
  -2   4  15     1233.72     1198.16     77.88 o 
  -1   4  15      386.84      430.60    100.45 o 
   0   4  15      852.33      868.15     74.50 o 
   1   4  15      341.84      334.98     44.45 o 
   2   4  15     1297.80     1199.83     81.33 o 
   3   4  15     1996.49     1836.26     89.80 o 
   4   4  15      139.00      129.20     48.33 o 
   5   4  15     2379.76     2292.01     90.60 o 
   6   4  15       30.35       53.26     81.02 o 
   7   4  15      956.60      973.53    113.94 o 
   8   4  15       30.03       94.70    114.46 o 
   9   4  15      218.33      286.14    184.73 o 
  10   4  15       88.20      285.39    247.08 o 
  11   4  15       84.87      200.78    226.55 o 
  12   4  15      216.50      395.12    219.84 o 
  13   4  15      261.78      465.22    257.05 o 
 -13   5  15      245.88      375.58    170.46 o 
 -12   5  15      454.14      506.66    154.24 o 
 -11   5  15      842.96      924.57    150.76 o 
 -10   5  15      315.79      288.52    149.45 o 
  -9   5  15      106.75      218.57    124.27 o 
  -8   5  15     1050.48     1151.20    119.14 o 
  -7   5  15     1921.44     1971.50    118.54 o 
  -6   5  15      151.92      196.23    119.65 o 
  -5   5  15     1842.60     1706.65    115.08 o 
  -4   5  15      869.75      787.20     84.81 o 
  -3   5  15      233.30      183.49     85.05 o 
  -2   5  15     1551.68     1483.56     87.71 o 
  -1   5  15     2569.39     2565.40    107.47 o 
   0   5  15      775.00      799.90     62.43 o 
   1   5  15     2658.40     2540.80     87.57 o 
   2   5  15     1594.78     1560.49     81.04 o 
   3   5  15      281.45      257.12     86.09 o 
   4   5  15      876.99      902.65     96.66 o 
   5   5  15     1729.35     1652.66    118.65 o 
   6   5  15      142.91      121.32    127.25 o 
   7   5  15     1915.93     1854.10    144.95 o 
   8   5  15      964.53      989.87    140.34 o 
   9   5  15      145.36      151.16    199.68 o 
  10   5  15      375.02      420.47    223.31 o 
  11   5  15      892.42      811.51    207.26 o 
  12   5  15      415.61      573.62    223.67 o 
  13   5  15      245.31      199.12    262.75 o 
 -13   6  15       77.35      199.80    155.86 o 
 -12   6  15      662.10      651.87    149.65 o 
 -11   6  15       75.94      114.11    143.87 o 
 -10   6  15      740.29      863.69    144.71 o 
  -9   6  15      476.44      541.47    121.71 o 
  -8   6  15      984.78     1164.49    127.32 o 
  -7   6  15      389.00      468.29    123.38 o 
  -6   6  15      812.47      843.36    119.81 o 
  -5   6  15      689.34      657.34    112.27 o 
  -4   6  15     1517.45     1475.05     85.23 o 
  -3   6  15      275.21      232.30     89.08 o 
  -2   6  15     1179.59     1158.93     93.34 o 
  -1   6  15      126.84      102.95    132.66 o 
   0   6  15     1768.34     1782.97    105.63 o 
   1   6  15      146.03      120.07     80.70 o 
   2   6  15     1059.78     1061.27     78.16 o 
   3   6  15      304.41      289.35     85.43 o 
   4   6  15     1538.08     1573.84     98.65 o 
   5   6  15      740.20      742.95    108.30 o 
   6   6  15      720.68      765.06    119.35 o 
   7   6  15      380.22      383.50    121.82 o 
   8   6  15      848.42      961.75    142.00 o 
   9   6  15      507.86      579.47    186.94 o 
  10   6  15      709.06      776.86    230.06 o 
  11   6  15       83.52      178.45    296.25 o 
  12   6  15      654.08      515.19    257.52 o 
  13   6  15       81.22      219.58    316.91 o 
 -12   7  15       37.27      109.40    180.01 o 
 -11   7  15      303.87      363.78    144.47 o 
 -10   7  15      497.08      491.21    149.43 o 
  -9   7  15      189.82      189.25    140.78 o 
  -8   7  15       40.31      147.55    133.96 o 
  -7   7  15       19.45      107.23    151.93 o 
  -6   7  15       67.72      114.43    148.71 o 
  -5   7  15      256.62      186.79    114.34 o 
  -4   7  15      257.13      226.29    111.03 o 
  -3   7  15      254.45      253.52    108.64 o 
  -2   7  15      428.85      498.08     95.52 o 
  -1   7  15      833.20      982.00    116.57 o 
   0   7  15      570.37      594.80    120.26 o 
   1   7  15      753.64      829.99    109.12 o 
   2   7  15      396.83      438.89     92.66 o 
   3   7  15      371.90      431.61     83.78 o 
   4   7  15      268.68      225.69     92.02 o 
   5   7  15      231.27      242.90    108.50 o 
   6   7  15       64.23      133.08    132.69 o 
   7   7  15       19.89      134.93    169.61 o 
   8   7  15       51.51      121.28    192.94 o 
   9   7  15      238.18      265.35    219.51 o 
  10   7  15      528.01      507.66    224.13 o 
  11   7  15      334.47      478.38    236.45 o 
  12   7  15       45.50      236.42    347.83 o 
 -12   8  15      217.85      353.84    187.39 o 
 -11   8  15      134.03      193.76    176.13 o 
 -10   8  15      308.01      445.42    169.59 o 
  -9   8  15      292.30      299.89    180.68 o 
  -8   8  15     1164.47     1273.59    140.66 o 
  -7   8  15      135.06      205.28    138.88 o 
  -6   8  15     1826.41     1774.09    137.07 o 
  -5   8  15      300.96      243.57    110.07 o 
  -4   8  15      118.24      236.47    112.05 o 
  -3   8  15      172.17      245.54    107.88 o 
  -2   8  15     2945.07     2987.40    118.39 o 
  -1   8  15      923.64      850.46    114.55 o 
   0   8  15      613.65      628.73    124.54 o 
   1   8  15      935.16      777.33    131.67 o 
   2   8  15     3008.02     2960.46    143.53 o 
   3   8  15      186.73      167.88    142.28 o 
   4   8  15       91.47      166.76    104.27 o 
   5   8  15      303.56      269.16    115.19 o 
   6   8  15     1802.68     1957.64    137.58 o 
   7   8  15      131.60      140.56    134.80 o 
   8   8  15     1124.21     1255.85    173.72 o 
   9   8  15      293.21      468.92    216.03 o 
  10   8  15      274.34      234.35    221.28 o 
  11   8  15      148.01      225.90    282.85 o 
  12   8  15      216.76      343.79    244.44 o 
 -11   9  15       65.88      154.13    180.42 o 
 -10   9  15      154.31      240.27    162.24 o 
  -9   9  15      283.32      310.24    156.29 o 
  -8   9  15      120.07      193.24    215.20 o 
  -7   9  15       39.72       90.85    220.17 o 
  -6   9  15       22.54      155.36    240.62 o 
  -5   9  15      340.65      345.87    157.56 o 
  -4   9  15      551.41      428.61    127.90 o 
  -3   9  15      608.63      757.33    130.25 o 
  -2   9  15     1547.92     1541.05    128.20 o 
  -1   9  15      829.78      936.63    120.02 o 
   0   9  15       28.94       44.09    176.15 o 
   1   9  15      832.12     1019.07    136.94 o 
   2   9  15     1709.59     1762.37    134.14 o 
   3   9  15      521.78      734.05    138.08 o 
   4   9  15      601.09      549.47    141.90 o 
   5   9  15      366.67      318.73    165.42 o 
   6   9  15       22.64      129.96    136.92 o 
   7   9  15       46.53      121.01    144.30 o 
   8   9  15      108.91      129.67    163.42 o 
   9   9  15      315.21      363.23    272.15 o 
  10   9  15      142.09      264.41    270.54 o 
  11   9  15       97.04      206.18    243.98 o 
 -10  10  15      115.56      126.33    167.60 o 
  -9  10  15      334.03      373.43    153.44 o 
  -8  10  15       53.88      218.71    189.69 o 
  -7  10  15      241.47      323.52    157.26 o 
  -6  10  15      242.51      166.82    163.31 o 
  -5  10  15       21.61      177.62    188.86 o 
  -4  10  15      461.26      365.64    158.90 o 
  -3  10  15      719.26      937.88    192.34 o 
  -2  10  15      745.41      843.60    190.74 o 
  -1  10  15      226.00      310.81    139.11 o 
   0  10  15      137.26       99.37    159.95 o 
   1  10  15      214.61      323.13    126.25 o 
   2  10  15      792.41      802.23    137.18 o 
   3  10  15      710.67      810.95    144.19 o 
   4  10  15      512.96      555.95    149.44 o 
   5  10  15       13.80       88.67    171.66 o 
   6  10  15      276.29      409.79    197.57 o 
   7  10  15      193.65      294.03    248.71 o 
   8  10  15       70.03      161.85    172.71 o 
   9  10  15      367.79      370.25    221.18 o 
  10  10  15      104.91      136.49    232.86 o 
  -9  11  15        1.17      160.51    199.68 o 
  -8  11  15      399.88      383.32    168.89 o 
  -7  11  15       37.82       94.85    251.80 o 
  -6  11  15      148.48      262.63    173.68 o 
  -5  11  15       65.41      111.86    207.38 o 
  -4  11  15      578.46      768.30    186.81 o 
  -3  11  15        7.45       43.25    341.31 o 
  -2  11  15     1065.24     1203.33    192.76 o 
  -1  11  15      163.92      291.14    197.93 o 
   0  11  15      253.75      144.50    233.56 o 
   1  11  15      160.08      178.45    131.45 o 
   2  11  15     1085.18     1197.59    164.96 o 
   3  11  15        7.41      122.65    211.97 o 
   4  11  15      630.25      789.46    148.41 o 
   5  11  15       66.65      153.44    219.89 o 
   6  11  15      161.12      269.90    206.39 o 
   7  11  15       34.79       84.28    261.50 o 
   8  11  15      373.04      194.94    318.12 o 
   9  11  15        0.86      215.23    583.68 o 
  -8  12  15       10.22       94.94    219.85 o 
  -7  12  15       77.09      256.03    181.60 o 
  -6  12  15       17.77      135.36    287.54 o 
  -5  12  15       88.49      230.07    199.75 o 
  -4  12  15       74.23      194.21    181.09 o 
  -3  12  15      371.12      462.95    186.49 o 
  -2  12  15        1.92      192.21    227.09 o 
  -1  12  15      238.40      519.68    197.13 o 
   0  12  15      300.68      188.77    208.21 o 
   1  12  15      240.55      443.44    202.95 o 
   2  12  15        2.71      240.22    310.87 o 
   3  12  15      342.09      336.29    261.20 o 
   4  12  15       63.97      140.36    289.44 o 
   5  12  15       90.63      165.32    274.86 o 
   6  12  15       21.99      122.66    319.93 o 
   7  12  15       62.14       60.97    242.16 o 
   8  12  15       15.84       99.75    260.29 o 
  -6  13  15      298.95      346.58    170.60 o 
  -5  13  15       33.75       35.53    207.47 o 
  -4  13  15      558.52      736.92    170.98 o 
  -3  13  15      160.12      278.72    178.55 o 
  -2  13  15       60.15      139.27    223.87 o 
  -1  13  15       88.70      271.40    235.12 o 
   0  13  15      361.65      390.73    262.27 o 
   1  13  15       88.50      331.83    261.38 o 
   2  13  15       53.83      186.47    262.76 o 
   3  13  15      181.32      251.23    262.84 o 
   4  13  15      579.92      746.10    304.46 o 
   5  13  15       33.25       85.52    498.46 o 
   6  13  15      303.01      426.81    284.22 o 
  -4  14  15       58.27      230.55    248.14 o 
  -3  14  15       26.45      196.56    240.92 o 
  -2  14  15       18.91      213.75    286.27 o 
  -1  14  15      374.93      501.45    226.91 o 
   0  14  15       45.30      223.51    412.78 o 
   1  14  15      393.11      529.24    259.90 o 
   2  14  15       25.39      187.11    365.89 o 
   3  14  15       25.24      267.79    321.46 o 
   4  14  15       82.01      165.17    371.84 o 
   0   0  16     1058.25      883.11    108.35 o 
   1   0  16       83.02       85.53     91.71 o 
   2   0  16     2450.17     2286.22     72.30 o 
   3   0  16     1123.56     1073.97     75.29 o 
   4   0  16     6432.26     6443.62    102.68 o 
   5   0  16     4805.88     4513.44    106.76 o 
   6   0  16      291.42      250.05     98.32 o 
   7   0  16      870.27      720.78    113.31 o 
   8   0  16     1462.98     1492.33    124.85 o 
   9   0  16     1281.11     1304.36    135.39 o 
  10   0  16     1668.04     1821.91    143.94 o 
  11   0  16       65.51      280.89    153.49 o 
  12   0  16      568.44      736.20    155.90 o 
  13   0  16        3.38      105.07    311.88 o 
  14   0  16      438.39      335.33    173.98 o 
 -14   1  16      151.81      206.70    205.29 o 
 -13   1  16       77.05      169.77    193.16 o 
 -12   1  16      616.67      844.93    159.59 o 
 -11   1  16      604.15      799.89    154.42 o 
 -10   1  16     1675.27     1738.40    141.52 o 
  -9   1  16      746.02      862.58    135.62 o 
  -8   1  16     1013.36      949.08    106.49 o 
  -7   1  16     2809.75     2953.23    107.59 o 
  -6   1  16       67.42      100.49     97.45 o 
  -5   1  16     3891.71     3656.86     96.31 o 
  -4   1  16     2375.00     2334.50     82.13 o 
  -3   1  16     1548.24     1518.97     64.06 o 
  -2   1  16     3936.56     3849.97     74.81 o 
  -1   1  16      212.90      207.22     72.06 o 
   0   1  16     2491.64     2381.95     82.54 o 
   1   1  16      215.32      168.62     78.07 o 
   2   1  16     3663.04     3564.86     82.08 o 
   3   1  16     1404.02     1405.37     78.32 o 
   4   1  16     2248.77     2279.87     84.77 o 
   5   1  16     3887.84     3793.47    106.40 o 
   6   1  16       70.58      104.25    143.21 o 
   7   1  16     2682.85     2708.94    122.73 o 
   8   1  16     1149.68     1189.25    131.69 o 
   9   1  16      710.25      803.66    137.26 o 
  10   1  16     1666.04     1778.86    140.88 o 
  11   1  16      591.53      649.70    147.18 o 
  12   1  16      660.15      851.74    155.65 o 
  13   1  16       81.96      219.50    225.58 o 
  14   1  16      160.69       67.43    175.65 o 
 -14   2  16      161.45      221.79    175.52 o 
 -13   2  16       46.06       72.31    199.12 o 
 -12   2  16      228.34      304.20    164.02 o 
 -11   2  16      137.30      189.98    167.75 o 
 -10   2  16      592.53      572.77    144.80 o 
  -9   2  16      456.82      446.36    132.13 o 
  -8   2  16     2217.83     2221.60    130.68 o 
  -7   2  16     1697.09     1591.80    101.35 o 
  -6   2  16      558.48      551.55     91.96 o 
  -5   2  16     2589.53     2475.05     90.37 o 
  -4   2  16      681.26      631.20     81.16 o 
  -3   2  16     2024.21     2065.06     69.72 o 
  -2   2  16      812.34      694.90     53.48 o 
  -1   2  16      304.93      313.20     67.00 o 
   0   2  16     4600.43     4473.99    101.10 o 
   1   2  16      263.34      296.66     71.24 o 
   2   2  16      855.85      782.71     72.51 o 
   3   2  16     1926.31     1980.16     69.80 o 
   4   2  16      829.84      680.78     75.81 o 
   5   2  16     2498.11     2307.62     93.22 o 
   6   2  16      612.52      675.75     96.97 o 
   7   2  16     1890.22     1841.30    115.42 o 
   8   2  16     2011.11     1974.67    125.75 o 
   9   2  16      465.36      551.63    128.34 o 
  10   2  16      675.01      704.37    139.09 o 
  11   2  16      139.35      142.37    137.85 o 
  12   2  16      238.21      257.35    148.52 o 
  13   2  16       33.93      205.80    224.97 o 
  14   2  16      173.15      187.74    238.65 o 
 -13   3  16      169.94      221.26    168.27 o 
 -12   3  16      219.91      354.61    163.07 o 
 -11   3  16      652.03      770.39    154.83 o 
 -10   3  16      235.80      284.05    134.04 o 
  -9   3  16       44.32      143.88    196.61 o 
  -8   3  16      164.04      207.47    146.92 o 
  -7   3  16     2741.22     2873.28    125.72 o 
  -6   3  16      523.37      526.64     84.43 o 
  -5   3  16     1301.74     1363.08     83.51 o 
  -4   3  16      335.44      327.24     78.40 o 
  -3   3  16      838.24      772.41     65.56 o 
  -2   3  16     1046.51      892.63     63.02 o 
  -1   3  16     1340.83     1303.57     62.25 o 
   0   3  16     2982.13     2932.17     94.38 o 
   1   3  16     1356.62     1356.19     74.93 o 
   2   3  16      976.42      907.05     66.67 o 
   3   3  16      780.60      691.54     55.01 o 
   4   3  16      323.51      320.31     60.18 o 
   5   3  16     1267.07     1270.37     79.84 o 
   6   3  16      628.34      578.43     89.75 o 
   7   3  16     2652.55     2696.29    113.83 o 
   8   3  16      222.83      153.43    110.28 o 
   9   3  16       26.73       86.60    172.02 o 
  10   3  16      234.89      289.44    217.24 o 
  11   3  16      652.51      739.32    221.12 o 
  12   3  16      218.88      166.76    223.46 o 
  13   3  16      173.63      300.00    205.74 o 
 -13   4  16      115.79      182.01    189.97 o 
 -12   4  16      113.97      299.51    177.00 o 
 -11   4  16       80.84      141.85    148.07 o 
 -10   4  16      146.93      192.93    133.80 o 
  -9   4  16      173.56      261.99    131.77 o 
  -8   4  16      128.50      138.90    129.24 o 
  -7   4  16      282.62      248.29    117.97 o 
  -6   4  16      298.96      246.53    110.80 o 
  -5   4  16       48.20       76.92     76.28 o 
  -4   4  16      507.42      557.84     79.36 o 
  -3   4  16      913.78      833.35     68.90 o 
  -2   4  16      191.29      173.71     41.75 o 
  -1   4  16      239.82      209.04    107.89 o 
   0   4  16        0.68       45.71     53.86 o 
   1   4  16      283.18      262.49     49.36 o 
   2   4  16      195.99      175.93     77.56 o 
   3   4  16      862.42      781.27     94.52 o 
   4   4  16      597.82      713.24    103.66 o 
   5   4  16       52.16      103.36     80.03 o 
   6   4  16      286.71      265.93     97.73 o 
   7   4  16      277.56      211.22    139.05 o 
   8   4  16      175.20      158.66    179.63 o 
   9   4  16      171.22      258.19    182.11 o 
  10   4  16      122.05      239.40    204.82 o 
  11   4  16       58.67      217.35    281.44 o 
  12   4  16      111.66      234.24    222.89 o 
  13   4  16       89.99      129.40    225.62 o 
 -13   5  16       62.42      249.76    180.25 o 
 -12   5  16       66.94      124.28    163.95 o 
 -11   5  16      717.02      782.35    150.42 o 
 -10   5  16      106.65      230.29    140.11 o 
  -9   5  16      286.71      471.10    129.16 o 
  -8   5  16      397.66      492.99    120.34 o 
  -7   5  16      577.77      617.81    115.92 o 
  -6   5  16      759.58      730.88    111.35 o 
  -5   5  16      517.90      622.05    114.45 o 
  -4   5  16      525.22      402.89     88.58 o 
  -3   5  16      506.07      415.74     88.66 o 
  -2   5  16      442.40      518.41     83.39 o 
  -1   5  16     1033.30      952.13    106.15 o 
   0   5  16       72.41      116.20     63.50 o 
   1   5  16     1036.75      979.37     68.80 o 
   2   5  16      397.24      406.29     78.72 o 
   3   5  16      511.66      552.66     90.46 o 
   4   5  16      552.33      479.28     99.57 o 
   5   5  16      471.21      511.59    112.82 o 
   6   5  16      704.76      748.34    130.04 o 
   7   5  16      534.63      622.07    138.38 o 
   8   5  16      458.15      463.18    142.99 o 
   9   5  16      306.00      440.31    178.61 o 
  10   5  16      130.60      132.00    204.93 o 
  11   5  16      624.07      668.06    206.75 o 
  12   5  16       81.99      148.27    274.09 o 
  13   5  16       41.72      352.05    609.05 o 
 -12   6  16      123.72      181.98    161.96 o 
 -11   6  16      181.96      275.30    159.15 o 
 -10   6  16       72.77      168.45    143.36 o 
  -9   6  16      682.98      904.87    121.34 o 
  -8   6  16      680.44      640.49    116.04 o 
  -7   6  16      353.12      311.84    125.75 o 
  -6   6  16      142.03      110.64    169.12 o 
  -5   6  16     2238.33     2012.92    121.79 o 
  -4   6  16      277.57      212.96     74.19 o 
  -3   6  16      154.95      224.09     92.20 o 
  -2   6  16      863.41      852.20     91.52 o 
  -1   6  16      189.78      119.08    118.75 o 
   0   6  16       88.05      120.76    116.98 o 
   1   6  16      186.73      170.81     80.15 o 
   2   6  16      898.29      857.76     81.27 o 
   3   6  16      117.54      143.10     88.10 o 
   4   6  16      220.24      205.59     98.68 o 
   5   6  16     2282.32     2163.41    112.22 o 
   6   6  16      168.45      170.75    115.59 o 
   7   6  16      309.85      226.64    120.21 o 
   8   6  16      700.98      696.89    138.61 o 
   9   6  16      698.93      749.82    209.76 o 
  10   6  16       96.44      248.22    229.16 o 
  11   6  16      179.95      181.09    236.21 o 
  12   6  16      116.88      182.80    288.75 o 
 -12   7  16      253.42      405.06    161.92 o 
 -11   7  16      130.07      194.59    141.31 o 
 -10   7  16      252.38      339.96    135.06 o 
  -9   7  16      156.75      267.76    142.79 o 
  -8   7  16      144.24      241.15    120.80 o 
  -7   7  16      174.83      244.40    119.76 o 
  -6   7  16       58.20       45.27    127.00 o 
  -5   7  16      235.61      212.71    115.35 o 
  -4   7  16      298.58      252.89    115.07 o 
  -3   7  16       42.08       92.76    158.79 o 
  -2   7  16      207.44      284.11     96.43 o 
  -1   7  16       81.28      140.77    117.21 o 
   0   7  16      223.03      273.79    123.79 o 
   1   7  16       79.69      158.40    121.04 o 
   2   7  16      138.98      247.41    126.28 o 
   3   7  16       20.49       35.57    121.83 o 
   4   7  16      365.51      296.40     91.57 o 
   5   7  16      167.73      141.00    113.36 o 
   6   7  16       56.80      112.80    169.78 o 
   7   7  16      126.41      184.47    141.64 o 
   8   7  16      128.02      226.81    159.83 o 
   9   7  16      169.76      170.08    210.71 o 
  10   7  16      207.08      144.55    264.69 o 
  11   7  16      111.88      248.23    277.09 o 
  12   7  16      228.85      417.61    246.37 o 
 -11   8  16      340.57      333.38    168.07 o 
 -10   8  16      390.91      456.76    168.54 o 
  -9   8  16      413.20      439.71    167.86 o 
  -8   8  16      372.25      413.93    139.15 o 
  -7   8  16     1167.62     1276.49    138.79 o 
  -6   8  16      527.17      701.45    134.86 o 
  -5   8  16      207.08      263.72    109.43 o 
  -4   8  16      844.30      863.24    112.99 o 
  -3   8  16     3263.12     3257.52    138.40 o 
  -2   8  16      618.49      571.08    128.54 o 
  -1   8  16     2675.75     2745.64    126.35 o 
   0   8  16     3613.51     3579.11    140.28 o 
   1   8  16     2627.26     2722.03    139.59 o 
   2   8  16      629.43      596.03    140.19 o 
   3   8  16     3213.80     3257.12    147.77 o 
   4   8  16      889.92      840.03    144.79 o 
   5   8  16      280.21      312.69    115.79 o 
   6   8  16      548.24      640.38    124.80 o 
   7   8  16     1114.80     1202.50    137.47 o 
   8   8  16      393.42      529.03    172.68 o 
   9   8  16      419.16      487.65    203.73 o 
  10   8  16      394.07      473.59    226.99 o 
  11   8  16      351.46      313.58    234.02 o 
 -11   9  16      171.86      247.70    177.05 o 
 -10   9  16      843.96     1003.68    176.23 o 
  -9   9  16      249.18      299.54    186.32 o 
  -8   9  16      360.29      522.39    189.86 o 
  -7   9  16      295.71      251.16    191.31 o 
  -6   9  16       84.97      132.55    247.16 o 
  -5   9  16      457.97      353.06    129.12 o 
  -4   9  16       37.50      112.59    300.94 o 
  -3   9  16      909.74     1009.48    150.72 o 
  -2   9  16      874.30      978.58    121.71 o 
  -1   9  16     2650.32     2646.24    132.20 o 
   0   9  16      414.02      378.09    133.76 o 
   1   9  16     2548.00     2613.47    135.09 o 
   2   9  16      875.86      981.57    136.66 o 
   3   9  16      907.06      997.26    137.60 o 
   4   9  16       15.86      126.38    218.10 o 
   5   9  16      541.19      690.36    169.22 o 
   6   9  16       51.39      153.28    174.57 o 
   7   9  16      336.79      487.72    136.04 o 
   8   9  16      390.00      524.66    165.66 o 
   9   9  16      282.24      457.13    202.98 o 
  10   9  16      867.44     1183.37    215.27 o 
  11   9  16      175.74      164.51    235.56 o 
 -10  10  16       19.24      116.57    220.08 o 
  -9  10  16      466.17      382.54    175.46 o 
  -8  10  16       41.57      123.62    199.49 o 
  -7  10  16      173.09      277.00    196.93 o 
  -6  10  16      480.06      615.72    179.15 o 
  -5  10  16      180.62      210.33    194.38 o 
  -4  10  16      139.01      220.06    226.47 o 
  -3  10  16      526.88      632.67    193.77 o 
  -2  10  16      216.03      356.17    194.22 o 
  -1  10  16      600.10      965.02    146.66 o 
   0  10  16      718.64      916.99    174.11 o 
   1  10  16      610.24      813.66    138.83 o 
   2  10  16      220.72      269.25    134.31 o 
   3  10  16      572.27      713.82    143.34 o 
   4  10  16       92.32      129.05    162.70 o 
   5  10  16      189.96      210.18    186.16 o 
   6  10  16      439.97      714.45    205.52 o 
   7  10  16      197.75      298.15    198.72 o 
   8  10  16       48.56      183.28    373.86 o 
   9  10  16      472.76      510.76    259.89 o 
  10  10  16       11.26       58.05    223.07 o 
  -9  11  16      125.66      191.44    190.94 o 
  -8  11  16      417.50      498.98    175.47 o 
  -7  11  16       70.53      213.66    219.43 o 
  -6  11  16      796.00      936.85    173.52 o 
  -5  11  16      354.49      447.73    179.75 o 
  -4  11  16      208.53      302.95    204.65 o 
  -3  11  16      296.62      229.90    189.84 o 
  -2  11  16      342.21      380.16    191.70 o 
  -1  11  16      870.42     1125.80    189.26 o 
   0  11  16       60.90      205.67    238.91 o 
   1  11  16      881.75      959.57    158.24 o 
   2  11  16      329.47      418.19    163.02 o 
   3  11  16      251.20      256.01    173.95 o 
   4  11  16      188.61      247.11    147.28 o 
   5  11  16      349.78      406.85    199.53 o 
   6  11  16      782.70      888.79    206.26 o 
   7  11  16       70.69      101.62    269.19 o 
   8  11  16      444.11      374.32    249.28 o 
   9  11  16      136.65       55.28    569.29 o 
  -7  12  16       77.33      111.48    179.63 o 
  -6  12  16      122.57      154.62    219.12 o 
  -5  12  16       55.87      172.21    249.35 o 
  -4  12  16       65.80      197.42    202.51 o 
  -3  12  16      192.78      256.06    186.64 o 
  -2  12  16      147.17      308.66    185.58 o 
  -1  12  16       40.45      321.74    339.60 o 
   0  12  16      302.02      248.51    208.14 o 
   1  12  16       48.61      183.69    224.03 o 
   2  12  16      160.37      204.93    175.38 o 
   3  12  16      199.35      334.68    366.95 o 
   4  12  16       77.98      373.17    303.05 o 
   5  12  16       61.14       80.59    279.42 o 
   6  12  16      124.68      164.51    265.18 o 
   7  12  16       73.63      356.08    343.18 o 
  -6  13  16      142.69      257.71    213.20 o 
  -5  13  16       55.84       46.79    256.23 o 
  -4  13  16       19.76      171.87    176.80 o 
  -3  13  16       15.23      102.14    194.03 o 
  -2  13  16      112.06      210.69    231.32 o 
  -1  13  16       30.36      109.86    232.26 o 
   0  13  16      150.31      357.82    312.24 o 
   1  13  16       19.69      144.28    262.01 o 
   2  13  16      118.26      190.00    377.81 o 
   3  13  16       23.45      192.82    391.42 o 
   4  13  16       14.11       78.45    370.65 o 
   5  13  16       57.06       73.65    332.74 o 
   6  13  16      144.78      209.91    343.60 o 
  -3  14  16       63.44      125.53    478.30 o 
  -2  14  16       37.38      123.78    338.15 o 
  -1  14  16      239.02      258.77    233.68 o 
   0  14  16       28.71       72.54    367.30 o 
   1  14  16      243.87      468.26    265.65 o 
   2  14  16       33.14      127.09    308.70 o 
   3  14  16       53.82      112.23    316.28 o 
   1   0  17     1251.98     1247.18     83.57 o 
   2   0  17      120.48      142.25     62.38 o 
   3   0  17      804.53      664.50     76.46 o 
   4   0  17     2239.82     2206.39     89.85 o 
   5   0  17       23.24       67.83    101.96 o 
   6   0  17        9.11       86.85    118.00 o 
   7   0  17       14.90       59.90    146.93 o 
   8   0  17      572.86      446.14    120.40 o 
   9   0  17      193.33      309.21    127.55 o 
  10   0  17       46.53      221.47    153.13 o 
  11   0  17     1930.67     1963.97    155.63 o 
  12   0  17       39.40      135.46    182.11 o 
  13   0  17      622.32      639.05    158.18 o 
 -13   1  17       72.40      131.83    200.39 o 
 -12   1  17       20.09      152.75    178.25 o 
 -11   1  17        1.19      104.83    211.61 o 
 -10   1  17      113.00      181.36    147.56 o 
  -9   1  17      953.56      915.09    132.21 o 
  -8   1  17      201.25      201.46    109.96 o 
  -7   1  17     1197.60     1157.04    103.46 o 
  -6   1  17      847.88      836.93     96.69 o 
  -5   1  17       25.74       71.22    103.32 o 
  -4   1  17      854.91      866.56     85.04 o 
  -3   1  17      423.87      423.33     59.37 o 
  -2   1  17      980.96      960.41     63.08 o 
  -1   1  17      379.74      369.95     76.08 o 
   0   1  17       26.91       70.00     85.67 o 
   1   1  17      400.95      365.44     82.99 o 
   2   1  17      970.21      920.06     74.89 o 
   3   1  17      488.09      462.10     79.76 o 
   4   1  17      761.52      735.92     81.84 o 
   5   1  17       12.90      101.29    119.38 o 
   6   1  17      970.58     1021.15    108.20 o 
   7   1  17     1175.69     1039.07    116.34 o 
   8   1  17      307.25      277.70    123.28 o 
   9   1  17      865.29      959.13    127.73 o 
  10   1  17       74.29      259.15    162.05 o 
  11   1  17        2.75      149.10    162.91 o 
  12   1  17       16.92       69.45    180.64 o 
  13   1  17       73.00      113.01    322.25 o 
 -13   2  17      123.51      233.35    171.73 o 
 -12   2  17      720.08      712.54    160.01 o 
 -11   2  17      312.02      470.86    146.67 o 
 -10   2  17      457.11      468.86    138.59 o 
  -9   2  17      623.16      700.62    131.18 o 
  -8   2  17      515.06      516.80    126.88 o 
  -7   2  17      713.88      702.77     99.81 o 
  -6   2  17     1283.43     1212.60     94.84 o 
  -5   2  17      703.60      679.53     87.41 o 
  -4   2  17      227.95      186.94     81.00 o 
  -3   2  17     2576.47     2535.82     68.61 o 
  -2   2  17      810.00      698.33     50.04 o 
  -1   2  17     1154.65     1156.46     73.53 o 
   0   2  17     2890.29     2840.86     85.90 o 
   1   2  17      997.63      998.73     82.68 o 
   2   2  17      919.73      950.97     76.09 o 
   3   2  17     2456.03     2325.03     73.68 o 
   4   2  17      183.30      181.13     70.47 o 
   5   2  17      681.79      657.13     89.45 o 
   6   2  17     1262.43     1151.02    102.92 o 
   7   2  17      727.10      767.63    110.15 o 
   8   2  17      557.08      675.69    119.60 o 
   9   2  17      700.04      809.36    126.54 o 
  10   2  17      448.83      567.53    134.92 o 
  11   2  17      290.62      539.81    196.43 o 
  12   2  17      686.12      718.59    198.20 o 
  13   2  17      129.20      194.67    243.26 o 
 -13   3  17      117.65      249.42    199.09 o 
 -12   3  17      199.33      321.74    157.02 o 
 -11   3  17      202.26      241.17    145.21 o 
 -10   3  17      217.59      296.33    136.11 o 
  -9   3  17      108.01      159.19    173.77 o 
  -8   3  17      153.15      133.16    125.89 o 
  -7   3  17     3988.66     3851.19    129.55 o 
  -6   3  17      965.50      985.96     89.19 o 
  -5   3  17     2044.00     2150.56     89.46 o 
  -4   3  17      142.55       94.13     77.41 o 
  -3   3  17     2915.37     2702.84     96.01 o 
  -2   3  17      602.29      455.70     45.86 o 
  -1   3  17     1370.75     1369.74     84.92 o 
   0   3  17      155.40      141.29     69.23 o 
   1   3  17     1411.09     1336.71     77.17 o 
   2   3  17      510.77      481.82     68.29 o 
   3   3  17     3055.87     2980.61     82.23 o 
   4   3  17      165.87      198.40     61.56 o 
   5   3  17     2146.44     2006.88     84.97 o 
   6   3  17      941.95      929.64     91.51 o 
   7   3  17     3850.47     3668.05    136.78 o 
   8   3  17      181.17      184.40    134.60 o 
   9   3  17      147.59      131.32    208.30 o 
  10   3  17      192.99      283.41    204.12 o 
  11   3  17      211.11      169.37    238.11 o 
  12   3  17      226.24      388.29    219.13 o 
  13   3  17      118.30      168.10    239.50 o 
 -13   4  17        1.27      203.73    228.84 o 
 -12   4  17      593.31      818.49    154.95 o 
 -11   4  17       86.13      156.28    166.92 o 
 -10   4  17      182.40      186.38    133.92 o 
  -9   4  17      228.70      238.12    138.66 o 
  -8   4  17      108.73      217.39    120.42 o 
  -7   4  17      621.06      699.66    118.47 o 
  -6   4  17     2462.95     2321.12    116.60 o 
  -5   4  17     1901.19     2030.73     85.79 o 
  -4   4  17      334.85      345.92     78.96 o 
  -3   4  17     1005.43      922.64     65.51 o 
  -2   4  17     1208.66     1089.99     68.29 o 
  -1   4  17      381.95      417.20    110.35 o 
   0   4  17     2506.88     2491.92     89.41 o 
   1   4  17      404.98      352.44     55.55 o 
   2   4  17     1192.95     1262.17     88.04 o 
   3   4  17     1020.80      925.76     99.03 o 
   4   4  17      364.74      311.60     52.29 o 
   5   4  17     2055.45     2288.08    129.33 o 
   6   4  17     2404.10     2254.10    154.01 o 
   7   4  17      644.03      694.42    156.10 o 
   8   4  17       88.44      125.52    197.60 o 
   9   4  17      212.82      153.90    211.09 o 
  10   4  17      133.76      133.54    194.82 o 
  11   4  17       79.29      296.31    309.54 o 
  12   4  17      525.70      635.12    222.52 o 
  13   4  17        0.75       79.10    271.74 o 
 -13   5  17       81.53      181.54    157.29 o 
 -12   5  17      331.75      405.29    152.92 o 
 -11   5  17       76.31      231.69    155.15 o 
 -10   5  17      597.83      669.15    130.16 o 
  -9   5  17      152.90      125.32    132.15 o 
  -8   5  17      780.73      845.44    122.06 o 
  -7   5  17      431.60      504.66    116.62 o 
  -6   5  17      661.76      675.07    109.55 o 
  -5   5  17     2985.60     3067.46    107.67 o 
  -4   5  17      608.66      651.15     80.05 o 
  -3   5  17     1074.22     1100.56     92.65 o 
  -2   5  17      587.15      466.47    113.12 o 
  -1   5  17       65.58       84.45    151.45 o 
   0   5  17     1356.38     1214.85    117.86 o 
   1   5  17       69.17      149.60     93.16 o 
   2   5  17      525.82      389.20     81.35 o 
   3   5  17     1085.93     1101.71     95.26 o 
   4   5  17      590.41      604.41    102.09 o 
   5   5  17     3177.60     3240.73    135.72 o 
   6   5  17      585.53      639.69    143.20 o 
   7   5  17      408.54      511.40    133.52 o 
   8   5  17      824.11      629.24    167.49 o 
   9   5  17      203.94      223.51    220.22 o 
  10   5  17      557.74      520.23    196.49 o 
  11   5  17       92.61      271.17    294.95 o 
  12   5  17      316.89      228.64    249.73 o 
  13   5  17       88.30       93.70    253.96 o 
 -12   6  17      209.48      267.04    163.02 o 
 -11   6  17      211.76      241.41    141.13 o 
 -10   6  17      376.44      480.25    128.96 o 
  -9   6  17       92.61      196.53    137.15 o 
  -8   6  17       72.55       93.33    117.64 o 
  -7   6  17      418.99      403.21    111.37 o 
  -6   6  17      660.70      583.51    123.25 o 
  -5   6  17       62.83      207.21    121.21 o 
  -4   6  17     1510.37     1410.68    118.77 o 
  -3   6  17      256.43      244.58    111.56 o 
  -2   6  17     1281.62     1194.08    119.59 o 
  -1   6  17     2335.99     2336.23    131.26 o 
   0   6  17       89.06      116.06    116.08 o 
   1   6  17     2247.70     2301.46    116.50 o 
   2   6  17     1277.67     1314.83    102.63 o 
   3   6  17      328.39      340.77     90.46 o 
   4   6  17     1524.18     1545.52    103.40 o 
   5   6  17       41.23      142.96    110.08 o 
   6   6  17      690.01      700.47    115.63 o 
   7   6  17      481.98      524.49    128.39 o 
   8   6  17       88.48      174.91    186.52 o 
   9   6  17      114.05      134.64    264.11 o 
  10   6  17      377.19      385.19    232.93 o 
  11   6  17      211.34      275.34    278.61 o 
  12   6  17      203.41      150.79    248.90 o 
 -12   7  17      134.42      189.45    186.38 o 
 -11   7  17       48.43      188.99    184.91 o 
 -10   7  17      344.87      419.70    158.31 o 
  -9   7  17      183.07      200.48    152.30 o 
  -8   7  17      490.72      517.01    124.37 o 
  -7   7  17      197.63      261.08    120.04 o 
  -6   7  17     1107.69     1183.86    134.48 o 
  -5   7  17       43.98       51.48    149.73 o 
  -4   7  17     1248.89     1083.96    139.28 o 
  -3   7  17      221.74      250.28    107.49 o 
  -2   7  17     2047.41     1949.96    122.88 o 
  -1   7  17      665.92      647.10    125.23 o 
   0   7  17     2111.70     2053.54    138.50 o 
   1   7  17      610.27      628.66    115.70 o 
   2   7  17     1887.13     1861.86    126.09 o 
   3   7  17      216.18      201.41    125.82 o 
   4   7  17     1031.25     1024.74    108.09 o 
   5   7  17       35.09      134.16    134.47 o 
   6   7  17     1058.46     1101.51    128.09 o 
   7   7  17      197.72      234.34    127.64 o 
   8   7  17      513.36      586.58    158.59 o 
   9   7  17      167.43      441.65    225.56 o 
  10   7  17      384.22      529.19    227.20 o 
  11   7  17       43.52      192.42    337.26 o 
  12   7  17      153.14      231.77    273.27 o 
 -11   8  17      179.68      201.30    221.43 o 
 -10   8  17       74.93       85.52    205.05 o 
  -9   8  17      348.32      431.35    195.16 o 
  -8   8  17       36.56      141.91    179.51 o 
  -7   8  17       54.63      179.41    185.51 o 
  -6   8  17       42.02       85.44    184.13 o 
  -5   8  17      383.44      361.58    124.31 o 
  -4   8  17       90.10      188.72    132.40 o 
  -3   8  17      402.69      610.10    131.59 o 
  -2   8  17     1528.97     1480.27    118.81 o 
  -1   8  17     1745.87     1817.87    125.82 o 
   0   8  17       70.14      159.62    137.70 o 
   1   8  17     1703.48     1709.79    143.99 o 
   2   8  17     1467.73     1414.11    148.59 o 
   3   8  17      397.35      541.78    142.14 o 
   4   8  17       92.80      145.77    154.14 o 
   5   8  17      359.13      438.87    157.37 o 
   6   8  17       37.11      108.34    129.17 o 
   7   8  17       46.07      157.69    136.58 o 
   8   8  17       34.04      100.21    183.65 o 
   9   8  17      308.20      430.85    210.12 o 
  10   8  17       71.01      144.06    269.64 o 
  11   8  17      174.60      184.52    230.63 o 
 -10   9  17      252.26      332.89    190.63 o 
  -9   9  17       35.47      245.54    188.77 o 
  -8   9  17      289.75      389.79    193.83 o 
  -7   9  17      218.91      292.02    195.57 o 
  -6   9  17      600.61      576.06    192.84 o 
  -5   9  17      113.31       82.36    159.53 o 
  -4   9  17      646.15      754.12    157.96 o 
  -3   9  17      445.67      250.76    155.21 o 
  -2   9  17      190.28      184.98    125.08 o 
  -1   9  17      339.32      379.13    127.61 o 
   0   9  17        0.50       80.75    145.24 o 
   1   9  17      335.83      369.44    140.62 o 
   2   9  17      177.05      231.27    137.18 o 
   3   9  17      479.38      408.94    144.05 o 
   4   9  17      655.85      669.27    146.71 o 
   5   9  17      146.07      203.06    189.35 o 
   6   9  17      626.47      699.13    166.41 o 
   7   9  17      246.57      327.53    168.65 o 
   8   9  17      328.20      455.59    154.63 o 
   9   9  17       29.30       62.88    258.53 o 
  10   9  17      280.34      527.67    216.15 o 
  -9  10  17       56.12      300.83    318.72 o 
  -8  10  17       30.20      183.25    209.46 o 
  -7  10  17      139.01      194.30    191.20 o 
  -6  10  17       25.83      204.79    235.80 o 
  -5  10  17        3.08      117.56    213.74 o 
  -4  10  17        8.46      100.13    348.79 o 
  -3  10  17       32.93      156.66    245.86 o 
  -2  10  17       38.41      125.46    136.16 o 
  -1  10  17       16.05      128.00    170.71 o 
   0  10  17     1605.40     1784.53    171.57 o 
   1  10  17       19.22       37.76    196.88 o 
   2  10  17       33.85       85.97    179.62 o 
   3  10  17       42.89      129.11    202.97 o 
   4  10  17        5.19      136.16    185.72 o 
   5  10  17        3.12      203.86    242.81 o 
   6  10  17       26.03      134.12    205.53 o 
   7  10  17      128.82      183.92    167.73 o 
   8  10  17       29.24      277.49    262.05 o 
   9  10  17       47.29      268.82    537.50 o 
  -8  11  17       91.25      153.52    182.99 o 
  -7  11  17      249.45      277.27    175.62 o 
  -6  11  17       21.22      141.03    281.04 o 
  -5  11  17      467.62      508.16    182.32 o 
  -4  11  17       37.64      125.50    295.71 o 
  -3  11  17       32.89      161.89    243.75 o 
  -2  11  17       60.87      150.49    219.95 o 
  -1  11  17      161.50      219.56    235.58 o 
   0  11  17      100.07      210.52    223.63 o 
   1  11  17      175.06      178.12    165.78 o 
   2  11  17       53.36      139.65    186.09 o 
   3  11  17       47.65       94.83    197.24 o 
   4  11  17       35.70       93.67    251.61 o 
   5  11  17      464.61      383.69    170.13 o 
   6  11  17       20.55      219.44    240.74 o 
   7  11  17      210.06      194.76    235.78 o 
   8  11  17       87.48      121.20    251.51 o 
  -7  12  17       27.60      100.57    236.47 o 
  -6  12  17      268.91      241.46    178.61 o 
  -5  12  17       75.54      112.26    201.05 o 
  -4  12  17      188.67      228.86    191.40 o 
  -3  12  17      130.02      252.56    187.21 o 
  -2  12  17      218.22      304.60    189.77 o 
  -1  12  17      280.08      439.14    200.68 o 
   0  12  17      246.63      496.66    201.23 o 
   1  12  17      255.87      488.02    213.14 o 
   2  12  17      204.45      288.51    206.25 o 
   3  12  17      118.73      289.27    257.35 o 
   4  12  17      159.77      317.10    293.74 o 
   5  12  17       62.52      178.42    271.65 o 
   6  12  17      263.65      319.64    255.21 o 
   7  12  17       29.51       73.85    348.29 o 
  -5  13  17        4.80      102.86    225.47 o 
  -4  13  17       71.13      129.64    178.75 o 
  -3  13  17       56.47      126.93    262.13 o 
  -2  13  17      268.58      236.44    204.87 o 
  -1  13  17      328.56      442.87    237.19 o 
   0  13  17       60.51      355.01    301.17 o 
   1  13  17      349.10      428.40    267.85 o 
   2  13  17      242.89      512.94    374.08 o 
   3  13  17       70.80      132.51    298.91 o 
   4  13  17       61.53      125.95    368.64 o 
   5  13  17        6.58       81.03    329.08 o 
  -2  14  17      119.27      242.74    267.63 o 
  -1  14  17      367.10      573.37    242.56 o 
   0  14  17      209.01      396.89    266.50 o 
   1  14  17      336.80      492.45    274.77 o 
   2  14  17      106.50      200.68    263.56 o 
   0   0  18      759.17      707.43    118.54 o 
   1   0  18        4.15       95.40     90.41 o 
   2   0  18      650.65      617.34     65.99 o 
   3   0  18     1781.50     1743.97     81.94 o 
   4   0  18      629.71      694.82     87.87 o 
   5   0  18      314.38      294.40     95.78 o 
   6   0  18     2035.06     1981.37    100.83 o 
   7   0  18       21.16      101.44    115.51 o 
   8   0  18       72.74      152.74    130.53 o 
   9   0  18        6.77      228.87    224.08 o 
  10   0  18      245.35      256.77    129.74 o 
  11   0  18        8.64      126.21    157.74 o 
  12   0  18      580.58      831.86    152.09 o 
  13   0  18       80.33      155.73    164.49 o 
 -13   1  18       77.27      159.87    177.50 o 
 -12   1  18       38.25      150.02    249.43 o 
 -11   1  18      296.20      321.97    137.58 o 
 -10   1  18       40.63      215.12    153.45 o 
  -9   1  18      378.19      454.02    127.67 o 
  -8   1  18        9.82       72.83    132.50 o 
  -7   1  18      998.63      959.83    104.14 o 
  -6   1  18     1360.03     1259.15     97.53 o 
  -5   1  18      827.65      841.56     89.76 o 
  -4   1  18      444.32      410.15     86.35 o 
  -3   1  18     1999.18     1905.59     64.74 o 
  -2   1  18      624.36      611.33     60.28 o 
  -1   1  18      736.93      760.99     82.29 o 
   0   1  18        5.04       48.06     84.69 o 
   1   1  18      746.57      730.50     87.80 o 
   2   1  18      585.22      596.32     75.93 o 
   3   1  18     2072.40     1988.41     85.42 o 
   4   1  18      369.52      359.77     82.28 o 
   5   1  18     1006.69      895.97     93.18 o 
   6   1  18     1329.66     1207.31    102.62 o 
   7   1  18      772.59      779.10    117.31 o 
   8   1  18        9.83      214.26    213.57 o 
   9   1  18      399.27      407.07    120.92 o 
  10   1  18       31.30      169.64    137.17 o 
  11   1  18      276.23      285.88    133.91 o 
  12   1  18       37.08      213.12    211.20 o 
  13   1  18       85.78      279.49    259.12 o 
 -13   2  18      331.21      447.54    154.57 o 
 -12   2  18       83.78      178.34    170.19 o 
 -11   2  18      167.91      247.27    136.28 o 
 -10   2  18       42.07      145.28    142.38 o 
  -9   2  18      581.63      578.46    128.91 o 
  -8   2  18     1557.46     1655.53    124.37 o 
  -7   2  18      754.81      768.74    117.68 o 
  -6   2  18      109.69      111.32     95.04 o 
  -5   2  18     2733.96     2578.34     93.88 o 
  -4   2  18     1507.05     1448.25     83.62 o 
  -3   2  18      887.32      903.24     54.59 o 
  -2   2  18     1443.79     1378.78     83.51 o 
  -1   2  18      277.92      330.37     72.98 o 
   0   2  18       95.17      117.75     76.72 o 
   1   2  18      254.41      267.84     87.91 o 
   2   2  18     1639.60     1662.22     80.73 o 
   3   2  18      952.47      983.14     70.69 o 
   4   2  18     1478.91     1390.35     76.61 o 
   5   2  18     2760.74     2618.93     95.07 o 
   6   2  18      111.94      106.09    106.78 o 
   7   2  18      746.28      710.43    109.11 o 
   8   2  18     1462.12     1532.65    117.73 o 
   9   2  18      512.93      527.68    103.45 o 
  10   2  18       68.33      186.83    212.22 o 
  11   2  18      154.75      267.15    191.88 o 
  12   2  18       89.41      213.11    230.13 o 
  13   2  18      329.96      327.39    203.67 o 
 -13   3  18      206.98      212.92    180.73 o 
 -12   3  18      156.96      296.58    160.39 o 
 -11   3  18      209.36      187.77    138.10 o 
 -10   3  18      275.38      306.92    133.43 o 
  -9   3  18        4.75      133.67    227.02 o 
  -8   3  18      363.83      356.59    121.13 o 
  -7   3  18     1401.87     1497.69    119.67 o 
  -6   3  18     1552.04     1563.67    113.11 o 
  -5   3  18      161.70      129.74     84.28 o 
  -4   3  18     1600.26     1572.85     81.14 o 
  -3   3  18     1469.13     1459.49     87.59 o 
  -2   3  18      412.08      445.84    114.50 o 
  -1   3  18     1772.74     1680.71     71.86 o 
   0   3  18       19.82       31.75     76.95 o 
   1   3  18     1814.94     1807.03     88.54 o 
   2   3  18      462.31      450.33     72.77 o 
   3   3  18     1579.83     1474.01     64.88 o 
   4   3  18     1640.32     1628.60     85.88 o 
   5   3  18      163.40      203.44     98.70 o 
   6   3  18     1598.89     1715.06    120.76 o 
   7   3  18     1383.28     1420.06    167.89 o 
   8   3  18      482.48      398.61    166.54 o 
   9   3  18        2.19       77.26    292.93 o 
  10   3  18      311.38      407.02    195.55 o 
  11   3  18      193.65      338.55    241.10 o 
  12   3  18      155.56      161.81    225.44 o 
  13   3  18      181.97      182.47    204.61 o 
 -13   4  18      603.73      560.60    172.34 o 
 -12   4  18        9.37      209.12    164.14 o 
 -11   4  18      650.46      923.51    148.33 o 
 -10   4  18      230.15      262.21    131.33 o 
  -9   4  18      457.78      622.74    126.70 o 
  -8   4  18      434.52      291.26    118.81 o 
  -7   4  18     1449.92     1360.69    118.76 o 
  -6   4  18     2936.63     3041.15    120.20 o 
  -5   4  18      320.35      183.28     81.80 o 
  -4   4  18      759.42      633.03     89.29 o 
  -3   4  18      722.49      770.68    122.86 o 
  -2   4  18      664.44      657.48    116.20 o 
  -1   4  18     1468.75     1565.38    124.10 o 
   0   4  18      722.52      723.51     87.26 o 
   1   4  18     1634.13     1752.16     73.24 o 
   2   4  18      694.91      592.40     53.88 o 
   3   4  18      682.56      710.77     98.66 o 
   4   4  18      824.69      780.25    109.77 o 
   5   4  18      301.44      323.12    128.38 o 
   6   4  18     2854.87     2905.35    156.31 o 
   7   4  18     1405.84     1413.71    159.23 o 
   8   4  18      501.79      432.02    168.25 o 
   9   4  18      472.89      543.66    186.25 o 
  10   4  18      268.18      311.68    184.64 o 
  11   4  18      661.12      991.81    211.97 o 
  12   4  18       11.87      371.62    487.23 o 
  13   4  18      550.03      483.63    228.24 o 
 -12   5  18      155.97      344.83    185.03 o 
 -11   5  18      138.17      297.45    171.92 o 
 -10   5  18      573.94      485.64    116.73 o 
  -9   5  18       54.45      106.65    129.21 o 
  -8   5  18      122.23      280.03    117.25 o 
  -7   5  18      388.49      374.16    112.84 o 
  -6   5  18      980.27      975.00    118.81 o 
  -5   5  18     3189.86     3092.15    147.46 o 
  -4   5  18      663.99      669.53    111.23 o 
  -3   5  18      731.26      768.66    119.40 o 
  -2   5  18     1267.55     1160.08    124.26 o 
  -1   5  18      248.98      260.88    119.55 o 
   0   5  18      979.35     1041.65    120.38 o 
   1   5  18      257.24      309.90     88.03 o 
   2   5  18     1325.97     1146.38     86.96 o 
   3   5  18      677.53      663.00     96.21 o 
   4   5  18      640.21      647.97    110.73 o 
   5   5  18     3217.86     3110.66    136.39 o 
   6   5  18     1010.39     1128.39    144.32 o 
   7   5  18      316.61      335.04    135.18 o 
   8   5  18      141.11      316.87    159.94 o 
   9   5  18       55.31      152.19    192.09 o 
  10   5  18      616.02      830.50    197.39 o 
  11   5  18      148.36      232.35    226.39 o 
  12   5  18      161.16       38.26    263.92 o 
 -12   6  18      129.39      362.46    179.63 o 
 -11   6  18      181.80      132.90    177.72 o 
 -10   6  18      499.80      612.54    153.63 o 
  -9   6  18      139.38      194.77    150.93 o 
  -8   6  18      874.52      810.22    151.70 o 
  -7   6  18      406.45      280.41    151.86 o 
  -6   6  18     1996.76     1858.72    142.76 o 
  -5   6  18     1338.90     1395.89    139.65 o 
  -4   6  18     1215.80     1295.89    146.19 o 
  -3   6  18       63.52      181.62    216.88 o 
  -2   6  18      815.82      773.09    125.37 o 
  -1   6  18     1615.89     1604.64    136.60 o 
   0   6  18       45.77       65.43    144.08 o 
   1   6  18     1600.19     1727.57    120.21 o 
   2   6  18      801.25      804.65    129.21 o 
   3   6  18       73.92      105.95    170.19 o 
   4   6  18     1139.94     1170.57    104.77 o 
   5   6  18     1303.42     1336.10    116.61 o 
   6   6  18     1959.70     1943.95    128.74 o 
   7   6  18      373.91      327.89    127.29 o 
   8   6  18      924.99      895.13    152.37 o 
   9   6  18      132.55      166.04    196.69 o 
  10   6  18      571.71      778.35    224.21 o 
  11   6  18      215.02      135.49    226.37 o 
  12   6  18      177.32      286.67    246.66 o 
 -11   7  18      168.17      270.53    208.50 o 
 -10   7  18       29.68      181.21    311.10 o 
  -9   7  18      524.57      707.06    167.12 o 
  -8   7  18      317.73      259.30    144.60 o 
  -7   7  18     1222.94     1255.72    138.14 o 
  -6   7  18       24.65       94.74    141.96 o 
  -5   7  18      248.70      309.84    133.92 o 
  -4   7  18      344.15      311.80    141.46 o 
  -3   7  18      555.66      530.09    145.38 o 
  -2   7  18      357.25      354.34    118.81 o 
  -1   7  18      369.28      335.07    136.11 o 
   0   7  18        5.00       63.35    182.98 o 
   1   7  18      402.69      367.50    121.70 o 
   2   7  18      355.14      343.40    126.13 o 
   3   7  18      528.58      477.07    129.15 o 
   4   7  18      372.07      347.09    129.20 o 
   5   7  18      184.09      190.16    116.92 o 
   6   7  18       22.56      212.24    147.78 o 
   7   7  18     1150.97     1315.30    133.92 o 
   8   7  18      295.87      299.47    143.75 o 
   9   7  18      463.36      577.37    212.95 o 
  10   7  18       26.86      119.97    237.21 o 
  11   7  18      155.21      217.91    222.73 o 
 -11   8  18       29.96      151.13    246.52 o 
 -10   8  18      337.68      439.43    196.48 o 
  -9   8  18        3.06        6.38    612.95 o 
  -8   8  18      243.36      308.36    169.36 o 
  -7   8  18      131.23      198.82    158.10 o 
  -6   8  18       43.09       43.03    198.71 o 
  -5   8  18      183.53      168.37    131.82 o 
  -4   8  18       58.61      172.28    139.02 o 
  -3   8  18      100.31      143.07    176.12 o 
  -2   8  18       26.87      157.61    115.05 o 
  -1   8  18      786.33      754.00    124.72 o 
   0   8  18       63.82      108.80    153.61 o 
   1   8  18      814.59      842.01    140.78 o 
   2   8  18       19.96      137.75    210.06 o 
   3   8  18      100.29       96.24    186.01 o 
   4   8  18       33.82      140.50    242.20 o 
   5   8  18      183.94      167.34    157.60 o 
   6   8  18       41.15      133.67    243.51 o 
   7   8  18      123.07      239.82    135.58 o 
   8   8  18      253.98      282.05    140.74 o 
   9   8  18        4.30      136.50    192.50 o 
  10   8  18      363.70      586.65    212.90 o 
  11   8  18       27.54       74.27    283.69 o 
 -10   9  18      183.71      276.48    223.25 o 
  -9   9  18      148.56      222.11    206.79 o 
  -8   9  18      170.37      272.25    205.94 o 
  -7   9  18      293.26      259.70    193.73 o 
  -6   9  18       71.23      298.90    255.14 o 
  -5   9  18      527.37      510.82    153.02 o 
  -4   9  18       84.91      178.85    302.35 o 
  -3   9  18      709.34      612.60    161.80 o 
  -2   9  18       83.15      186.60    137.86 o 
  -1   9  18      685.78      626.54    132.76 o 
   0   9  18       81.84      218.93    160.36 o 
   1   9  18      717.85      642.81    138.53 o 
   2   9  18       92.07      113.62    143.54 o 
   3   9  18      803.39      702.97    144.79 o 
   4   9  18      107.92      161.88    144.86 o 
   5   9  18      521.48      538.51    157.75 o 
   6   9  18       92.15      290.34    233.85 o 
   7   9  18      293.21      226.51    146.89 o 
   8   9  18      188.68      344.83    215.24 o 
   9   9  18      137.45      252.87    210.69 o 
  10   9  18      207.17      289.20    259.02 o 
  -9  10  18      503.73      538.21    178.46 o 
  -8  10  18        5.54      135.08    235.46 o 
  -7  10  18      398.88      255.82    179.44 o 
  -6  10  18       33.89       70.11    205.82 o 
  -5  10  18      104.65      166.51    200.72 o 
  -4  10  18       77.64      192.74    260.46 o 
  -3  10  18      754.66      582.85    200.84 o 
  -2  10  18        3.62      123.20    164.78 o 
  -1  10  18      466.19      562.05    152.54 o 
   0  10  18       75.19      173.95    208.88 o 
   1  10  18      492.84      594.60    147.09 o 
   2  10  18        1.85      156.89    153.97 o 
   3  10  18      824.08      711.54    140.24 o 
   4  10  18       74.17      187.86    166.06 o 
   5  10  18      106.00      156.44    185.85 o 
   6  10  18       32.21      195.15    226.04 o 
   7  10  18      396.49      503.37    222.97 o 
   8  10  18        6.99      216.48    242.93 o 
   9  10  18      463.15      770.97    295.49 o 
  -8  11  18      184.22      284.54    201.35 o 
  -7  11  18        0.95      172.73    269.81 o 
  -6  11  18      224.39      319.90    181.54 o 
  -5  11  18       43.84      145.11    211.59 o 
  -4  11  18       69.80      143.97    202.30 o 
  -3  11  18       74.26      167.25    231.93 o 
  -2  11  18      479.66      416.03    195.91 o 
  -1  11  18       57.70      149.04    238.78 o 
   0  11  18      200.24      288.22    203.98 o 
   1  11  18       58.46       75.31    309.84 o 
   2  11  18      453.89      535.91    171.84 o 
   3  11  18       72.47      142.07    182.52 o 
   4  11  18       43.14      131.02    248.33 o 
   5  11  18       41.53      129.27    199.08 o 
   6  11  18      188.68      464.53    205.36 o 
   7  11  18        1.14       89.63    237.10 o 
   8  11  18      150.97      327.13    252.49 o 
  -6  12  18      113.64      210.18    210.10 o 
  -5  12  18      327.39      464.41    180.51 o 
  -4  12  18       68.03      166.07    242.88 o 
  -3  12  18      262.02      405.53    191.16 o 
  -2  12  18       41.92      168.34    208.21 o 
  -1  12  18      373.31      395.93    205.98 o 
   0  12  18      589.17      949.41    201.31 o 
   1  12  18      322.55      304.95    215.81 o 
   2  12  18       53.77      281.54    255.20 o 
   3  12  18      270.23      571.82    260.63 o 
   4  12  18       66.82       75.96    217.73 o 
   5  12  18      345.94      355.43    267.77 o 
   6  12  18      110.40       60.55    307.53 o 
  -4  13  18       98.18      191.36    204.17 o 
  -3  13  18       88.56      206.95    187.84 o 
  -2  13  18      329.80      399.69    198.25 o 
  -1  13  18       51.73       72.50    307.08 o 
   0  13  18       25.19      139.66    236.63 o 
   1  13  18       51.00      252.03    570.46 o 
   2  13  18      313.36      349.69    304.50 o 
   3  13  18       95.26      376.20    264.72 o 
   4  13  18       77.42      101.16    294.92 o 
   1   0  19     1929.34     1856.85     93.34 o 
   2   0  19      628.68      612.56     91.81 o 
   3   0  19     3487.71     3233.75     87.82 o 
   4   0  19      123.05      158.79     87.70 o 
   5   0  19     1173.73     1178.04    100.41 o 
   6   0  19     2572.74     2577.53    103.53 o 
   7   0  19      204.58      231.07    101.23 o 
   8   0  19     1084.39     1211.10    106.87 o 
   9   0  19     1539.39     1644.21    125.92 o 
  10   0  19      620.74      852.94    127.28 o 
  11   0  19     1651.97     1817.56    137.19 o 
  12   0  19       10.00      201.50    175.35 o 
  13   0  19      586.14      657.04    206.05 o 
 -13   1  19      332.10      366.33    149.73 o 
 -12   1  19      135.45      228.05    159.58 o 
 -11   1  19      463.44      519.31    135.77 o 
 -10   1  19       34.24      176.20    149.55 o 
  -9   1  19      400.93      393.46    123.07 o 
  -8   1  19      180.44      277.11    119.45 o 
  -7   1  19      230.42      242.23    100.23 o 
  -6   1  19     2435.59     2449.92    102.60 o 
  -5   1  19      935.68      952.17     89.37 o 
  -4   1  19      688.52      642.92     83.47 o 
  -3   1  19      228.47      215.22     55.81 o 
  -2   1  19      466.61      428.03     89.75 o 
  -1   1  19     1725.42     1754.67     89.85 o 
   0   1  19      178.63      171.17     84.14 o 
   1   1  19     1778.26     1727.81     95.19 o 
   2   1  19      418.99      422.17     77.52 o 
   3   1  19      235.84      282.72     87.66 o 
   4   1  19      648.93      643.89     86.65 o 
   5   1  19     1006.56      875.99     96.32 o 
   6   1  19     2257.89     2184.00    106.11 o 
   7   1  19      208.64      221.74    107.58 o 
   8   1  19      187.13      244.36    119.18 o 
   9   1  19      465.24      487.80    118.33 o 
  10   1  19       16.61      167.04    124.83 o 
  11   1  19      526.22      705.68    170.08 o 
  12   1  19      118.98      205.61    194.11 o 
  13   1  19      373.04      436.26    208.41 o 
 -13   2  19      452.36      369.42    144.85 o 
 -12   2  19      187.81      259.70    146.38 o 
 -11   2  19      828.98      880.58    139.29 o 
 -10   2  19      481.92      524.98    130.81 o 
  -9   2  19      732.13      746.53    129.56 o 
  -8   2  19       19.10      116.23    150.07 o 
  -7   2  19       70.95      109.19    133.61 o 
  -6   2  19      469.06      466.27     93.46 o 
  -5   2  19      654.07      654.48     89.75 o 
  -4   2  19      303.02      307.57     76.88 o 
  -3   2  19     1481.72     1516.44    121.18 o 
  -2   2  19      477.52      485.24     85.69 o 
  -1   2  19     3574.87     3308.61     90.40 o 
   0   2  19      715.61      626.46     84.63 o 
   1   2  19     3477.76     3287.57     98.79 o 
   2   2  19      440.19      443.43     78.45 o 
   3   2  19     1488.52     1445.20     75.19 o 
   4   2  19      323.07      333.26     75.69 o 
   5   2  19      601.28      640.46     88.96 o 
   6   2  19      417.41      450.85     95.26 o 
   7   2  19      104.39      142.40    111.19 o 
   8   2  19       14.41      105.93    160.83 o 
   9   2  19      695.48      809.03    178.13 o 
  10   2  19      473.91      550.47    185.43 o 
  11   2  19      819.38      954.92    183.30 o 
  12   2  19      193.63      388.70    228.53 o 
  13   2  19      443.63      387.75    206.68 o 
 -13   3  19      253.45      321.75    165.89 o 
 -12   3  19       60.59      152.75    165.69 o 
 -11   3  19      468.92      507.46    123.25 o 
 -10   3  19       53.64      153.27    152.08 o 
  -9   3  19       27.12      103.31    164.55 o 
  -8   3  19      323.05      368.80    121.62 o 
  -7   3  19      224.70      231.70    115.78 o 
  -6   3  19     1821.20     1953.99    111.10 o 
  -5   3  19      651.38      627.67     92.64 o 
  -4   3  19     1232.62     1216.72    127.82 o 
  -3   3  19      573.41      620.33    122.02 o 
  -2   3  19      939.37      895.02    121.12 o 
  -1   3  19     1569.18     1478.62     74.28 o 
   0   3  19       81.90      117.20     74.73 o 
   1   3  19     1575.75     1601.99     90.02 o 
   2   3  19     1053.73      946.71     76.91 o 
   3   3  19      651.07      558.52     64.67 o 
   4   3  19     1158.81     1158.52     87.16 o 
   5   3  19      635.71      639.93     92.99 o 
   6   3  19     1928.09     2015.41    156.71 o 
   7   3  19      218.61      249.56    169.36 o 
   8   3  19      297.69      361.62    170.97 o 
   9   3  19       38.79      163.72    403.90 o 
  10   3  19       63.05      274.53    351.33 o 
  11   3  19      468.06      604.01    215.26 o 
  12   3  19       37.76      164.79    201.14 o 
  13   3  19      268.51      261.64    205.38 o 
 -12   4  19      109.62      183.19    190.04 o 
 -11   4  19      212.71      233.02    162.11 o 
 -10   4  19      119.63      217.80    153.07 o 
  -9   4  19      102.79      106.38    187.95 o 
  -8   4  19       70.00      131.40    170.05 o 
  -7   4  19      216.18      172.06    148.89 o 
  -6   4  19      739.89      699.39    151.77 o 
  -5   4  19       65.55       37.39    155.89 o 
  -4   4  19      213.95      189.77    121.37 o 
  -3   4  19      190.45      217.66    126.66 o 
  -2   4  19      265.78      248.80    120.05 o 
  -1   4  19      978.69      959.29    132.95 o 
   0   4  19       20.52       67.91     93.97 o 
   1   4  19     1012.64      930.42     66.64 o 
   2   4  19      289.11      242.48     89.06 o 
   3   4  19      232.07      197.78     97.93 o 
   4   4  19      225.95      231.63    111.67 o 
   5   4  19       98.68      134.40    128.08 o 
   6   4  19      743.38      831.90    146.71 o 
   7   4  19      215.40      181.79    150.22 o 
   8   4  19       87.83      141.82    178.28 o 
   9   4  19      102.25      173.77    230.01 o 
  10   4  19      114.46      132.06    222.45 o 
  11   4  19      230.05      170.45    204.75 o 
  12   4  19      127.68      227.86    239.47 o 
 -12   5  19       14.66      123.49    201.28 o 
 -11   5  19      201.51      210.36    155.90 o 
 -10   5  19       54.65      207.99    155.23 o 
  -9   5  19      117.38      147.68    206.80 o 
  -8   5  19      240.41      208.50    154.15 o 
  -7   5  19       86.58      126.15    181.06 o 
  -6   5  19      152.05      228.27    145.36 o 
  -5   5  19     1070.70      939.69    150.47 o 
  -4   5  19      513.36      444.08    109.73 o 
  -3   5  19      655.01      720.03    124.26 o 
  -2   5  19      118.85      131.53    129.44 o 
  -1   5  19      111.27      151.90    149.36 o 
   0   5  19       32.76      109.76    128.76 o 
   1   5  19      103.20      200.92    131.45 o 
   2   5  19      121.42      165.79    118.70 o 
   3   5  19      631.63      661.30    100.10 o 
   4   5  19      560.17      544.73    111.54 o 
   5   5  19      944.28      972.38    127.07 o 
   6   5  19      183.00      193.52    137.67 o 
   7   5  19      121.83      175.36    151.19 o 
   8   5  19      206.25      228.71    154.45 o 
   9   5  19      103.13      152.05    186.89 o 
  10   5  19       70.83      153.36    185.56 o 
  11   5  19      215.99      259.14    200.29 o 
  12   5  19        7.52       30.00    283.39 o 
 -11   6  19      208.01      330.48    194.14 o 
 -10   6  19      120.69      272.06    167.60 o 
  -9   6  19       56.04      108.51    186.92 o 
  -8   6  19       78.80       79.23    154.82 o 
  -7   6  19      662.49      858.87    153.53 o 
  -6   6  19      900.49      845.00    144.07 o 
  -5   6  19      462.83      489.16    140.20 o 
  -4   6  19     1021.65     1031.15    151.59 o 
  -3   6  19      354.89      360.41    124.07 o 
  -2   6  19       77.74      108.72    137.14 o 
  -1   6  19     2644.89     2644.28    142.13 o 
   0   6  19     1631.48     1615.83    128.05 o 
   1   6  19     2614.35     2667.43    135.34 o 
   2   6  19       95.00      287.40    159.69 o 
   3   6  19      289.73      234.47    144.26 o 
   4   6  19      988.86      982.84    120.53 o 
   5   6  19      506.97      526.68    117.92 o 
   6   6  19      816.83      941.99    126.55 o 
   7   6  19      661.27      657.02    129.30 o 
   8   6  19       49.27      336.48    218.11 o 
   9   6  19       75.24      224.20    177.09 o 
  10   6  19      102.26      280.18    211.03 o 
  11   6  19      246.57      316.73    222.09 o 
 -11   7  19       21.42      171.25    180.81 o 
 -10   7  19      266.76      365.90    179.97 o 
  -9   7  19      383.19      380.29    171.45 o 
  -8   7  19      453.75      550.29    140.29 o 
  -7   7  19       79.34      115.86    156.30 o 
  -6   7  19      815.22      631.74    139.87 o 
  -5   7  19      266.78      212.54    136.17 o 
  -4   7  19      479.82      497.79    146.77 o 
  -3   7  19      232.62      195.87    144.77 o 
  -2   7  19     1002.50      971.62    126.43 o 
  -1   7  19      463.39      411.59    136.21 o 
   0   7  19     1709.28     1748.75    128.24 o 
   1   7  19      529.55      542.65    129.77 o 
   2   7  19      955.69      862.67    126.38 o 
   3   7  19      238.77      223.99    131.91 o 
   4   7  19      446.21      463.59    156.16 o 
   5   7  19      242.00      208.05    173.41 o 
   6   7  19      837.99      759.45    124.31 o 
   7   7  19       79.43      189.60    153.37 o 
   8   7  19      418.39      547.43    167.28 o 
   9   7  19      414.87      448.31    171.89 o 
  10   7  19      274.69      415.36    205.97 o 
  11   7  19       34.48      190.40    326.55 o 
 -10   8  19      280.23      320.61    214.12 o 
  -9   8  19      460.56      641.33    199.13 o 
  -8   8  19      442.62      419.34    161.32 o 
  -7   8  19      363.42      436.49    160.31 o 
  -6   8  19      397.30      643.88    161.90 o 
  -5   8  19      265.37      237.58    132.64 o 
  -4   8  19       97.22      185.54    135.28 o 
  -3   8  19      141.28      225.22    141.39 o 
  -2   8  19     1031.11     1249.73    141.55 o 
  -1   8  19       78.75      200.44    137.41 o 
   0   8  19      470.70      399.97    135.78 o 
   1   8  19      135.54      211.66    157.42 o 
   2   8  19     1028.63     1275.05    150.53 o 
   3   8  19      187.51      196.54    144.91 o 
   4   8  19      110.49      164.37    155.78 o 
   5   8  19      296.45      312.02    173.61 o 
   6   8  19      347.20      407.03    169.11 o 
   7   8  19      350.51      514.68    201.73 o 
   8   8  19      471.95      623.37    147.60 o 
   9   8  19      446.89      788.22    188.84 o 
  10   8  19      261.71      418.44    193.62 o 
 -10   9  19      172.00      267.28    208.45 o 
  -9   9  19      356.66      470.57    196.94 o 
  -8   9  19      610.91      748.14    196.94 o 
  -7   9  19      370.64      390.64    198.74 o 
  -6   9  19      397.68      433.88    198.24 o 
  -5   9  19      963.89      924.00    159.37 o 
  -4   9  19     1170.85     1351.62    166.89 o 
  -3   9  19       86.60      203.21    174.99 o 
  -2   9  19      662.13      710.84    137.38 o 
  -1   9  19     1084.52     1201.07    140.89 o 
   0   9  19      179.98      197.87    134.14 o 
   1   9  19     1165.11     1225.95    139.41 o 
   2   9  19      698.10      841.04    141.38 o 
   3   9  19      123.06      206.63    151.07 o 
   4   9  19     1259.80     1403.73    152.11 o 
   5   9  19      984.77      946.99    159.74 o 
   6   9  19      365.14      429.83    169.29 o 
   7   9  19      372.33      465.63    196.35 o 
   8   9  19      589.64      962.34    222.02 o 
   9   9  19      373.11      774.14    298.57 o 
  10   9  19      174.02      368.90    304.31 o 
  -9  10  19       96.83      170.80    192.40 o 
  -8  10  19       31.76       89.72    238.27 o 
  -7  10  19      288.41      403.54    193.89 o 
  -6  10  19       12.84      137.93    254.43 o 
  -5  10  19      214.42      264.44    216.45 o 
  -4  10  19       46.19      259.51    268.17 o 
  -3  10  19      387.62      520.19    214.39 o 
  -2  10  19      372.83      382.87    154.36 o 
  -1  10  19      156.22      228.18    155.11 o 
   0  10  19     1003.35     1132.35    177.20 o 
   1  10  19      147.80      218.22    146.15 o 
   2  10  19      378.62      642.27    136.66 o 
   3  10  19      388.06      504.70    143.54 o 
   4  10  19       69.45       73.79    176.67 o 
   5  10  19      190.48      198.44    170.68 o 
   6  10  19       20.56      164.24    187.28 o 
   7  10  19      255.16      418.49    193.85 o 
   8  10  19       22.03      301.36    279.59 o 
   9  10  19      111.10      271.71    294.60 o 
  -7  11  19      202.82      252.51    180.61 o 
  -6  11  19      109.13      154.26    207.76 o 
  -5  11  19       44.45      143.68    261.33 o 
  -4  11  19      255.23      227.13    198.17 o 
  -3  11  19      365.86      384.29    198.89 o 
  -2  11  19      506.54      550.58    195.24 o 
  -1  11  19       78.33      157.95    205.41 o 
   0  11  19      139.85      280.88    225.13 o 
   1  11  19       82.00      210.02    184.77 o 
   2  11  19      531.42      660.22    187.08 o 
   3  11  19      398.54      553.38    174.85 o 
   4  11  19      276.75      302.74    150.45 o 
   5  11  19       63.19      171.07    172.43 o 
   6  11  19      119.42      239.18    192.55 o 
   7  11  19      193.32      218.16    244.79 o 
  -6  12  19        3.48       99.75    227.31 o 
  -5  12  19      146.66      241.06    194.45 o 
  -4  12  19       31.13      184.18    305.67 o 
  -3  12  19        4.22      174.96    267.62 o 
  -2  12  19      164.22      284.62    206.05 o 
  -1  12  19       11.83      125.98    301.70 o 
   0  12  19      629.23      825.40    207.32 o 
   1  12  19       10.40      228.71    195.98 o 
   2  12  19      192.58      365.46    235.86 o 
   3  12  19        4.63       55.60    211.17 o 
   4  12  19       27.37      189.30    208.86 o 
   5  12  19      133.96      209.44    277.02 o 
   6  12  19        2.78       72.85    260.61 o 
  -4  13  19       69.99      158.65    226.61 o 
  -3  13  19       16.38      219.95    336.96 o 
  -2  13  19       63.24      139.55    231.49 o 
  -1  13  19       27.45       95.23    174.00 o 
   0  13  19        2.62       99.07    259.10 o 
   1  13  19       19.48      224.46    237.83 o 
   2  13  19       76.12      116.45    306.23 o 
   3  13  19       15.01       90.33    311.03 o 
   4  13  19       77.86      168.42    298.14 o 
   0   0  20     1199.33     1045.12    134.22 o 
   1   0  20      552.55      526.50     92.81 o 
   2   0  20      347.78      333.53     95.46 o 
   3   0  20      421.11      390.99     77.18 o 
   4   0  20      802.04      804.34     89.89 o 
   5   0  20       66.65      144.58    100.18 o 
   6   0  20      435.53      410.54     97.80 o 
   7   0  20      384.41      387.29    101.05 o 
   8   0  20        5.93       63.89    124.75 o 
   9   0  20       42.52      206.86    135.67 o 
  10   0  20        6.30      136.72    169.56 o 
  11   0  20       85.98      243.35    129.10 o 
  12   0  20      131.04       95.50    235.41 o 
 -12   1  20      256.80      203.67    154.52 o 
 -11   1  20       41.61      171.25    146.25 o 
 -10   1  20     1038.18     1325.64    131.18 o 
  -9   1  20       87.37      176.24    160.43 o 
  -8   1  20      757.19      760.51    117.52 o 
  -7   1  20      240.93      208.11     96.83 o 
  -6   1  20      320.55      345.64     98.66 o 
  -5   1  20      667.65      674.75     90.01 o 
  -4   1  20     1781.18     1770.99     93.99 o 
  -3   1  20      284.35      257.87     93.92 o 
  -2   1  20     1584.85     1669.16     97.26 o 
  -1   1  20      864.34      840.74     89.39 o 
   0   1  20     2718.08     2629.03     99.95 o 
   1   1  20      832.64      727.44     94.79 o 
   2   1  20     1587.31     1615.13     97.48 o 
   3   1  20      250.18      239.78     85.47 o 
   4   1  20     1759.56     1860.67     92.49 o 
   5   1  20      666.68      660.70     97.23 o 
   6   1  20      326.05      256.75    101.23 o 
   7   1  20      239.90      273.17    104.66 o 
   8   1  20      745.11      796.69    108.98 o 
   9   1  20       97.10      200.79    138.12 o 
  10   1  20     1058.51     1281.02    164.92 o 
  11   1  20       49.31      150.50    165.93 o 
  12   1  20      309.05      437.48    183.73 o 
 -12   2  20       73.01      195.26    171.50 o 
 -11   2  20      661.80      500.18    148.95 o 
 -10   2  20      277.77      294.66    141.55 o 
  -9   2  20      320.46      386.23    137.49 o 
  -8   2  20     1257.84     1322.60    137.00 o 
  -7   2  20      638.80      609.11    146.42 o 
  -6   2  20     2179.72     2320.75    126.54 o 
  -5   2  20      905.12      873.62    118.99 o 
  -4   2  20       62.80      114.63    133.95 o 
  -3   2  20      206.11      238.83    123.16 o 
  -2   2  20      799.70      703.56     89.59 o 
  -1   2  20       63.80      106.45     81.33 o 
   0   2  20        1.13       95.91     89.03 o 
   1   2  20       50.71      159.85    106.91 o 
   2   2  20      841.77      810.75     83.63 o 
   3   2  20      251.70      293.90     86.47 o 
   4   2  20      111.30      105.07     77.45 o 
   5   2  20      765.02      717.61     93.27 o 
   6   2  20     2114.44     2249.82    120.05 o 
   7   2  20      516.65      506.34    162.67 o 
   8   2  20     1318.10     1415.95    170.81 o 
   9   2  20      270.03      352.66    176.18 o 
  10   2  20      259.97      303.71    182.42 o 
  11   2  20      646.53      644.01    169.89 o 
  12   2  20       64.61      254.29    200.23 o 
 -12   3  20        3.13      120.01    261.86 o 
 -11   3  20      561.99      663.22    165.30 o 
 -10   3  20       99.04      148.79    166.99 o 
  -9   3  20       67.09      250.61    157.90 o 
  -8   3  20      411.94      417.47    152.41 o 
  -7   3  20      454.29      430.85    152.45 o 
  -6   3  20       64.42       60.88    151.75 o 
  -5   3  20      233.72      246.57    117.70 o 
  -4   3  20     1025.19      898.35    131.09 o 
  -3   3  20       48.74       59.88    142.73 o 
  -2   3  20      805.64      788.13    125.43 o 
  -1   3  20     1059.27     1080.90     96.92 o 
   0   3  20      564.83      573.20     82.17 o 
   1   3  20     1071.44     1106.05     90.58 o 
   2   3  20      846.60      972.65     80.23 o 
   3   3  20       88.62       82.28    102.96 o 
   4   3  20     1083.85      954.82    111.56 o 
   5   3  20      198.87      238.32    129.30 o 
   6   3  20       44.43       75.02    569.36 o 
   7   3  20      455.42      409.33    158.57 o 
   8   3  20      368.81      512.02    168.86 o 
   9   3  20      101.97      282.54    189.92 o 
  10   3  20      109.18      185.84    207.39 o 
  11   3  20      567.68      667.72    187.19 o 
  12   3  20        6.34       62.85    247.57 o 
 -12   4  20      153.10      245.33    195.03 o 
 -11   4  20      707.94      858.74    161.50 o 
 -10   4  20      197.94      281.98    161.82 o 
  -9   4  20      673.44      633.59    155.06 o 
  -8   4  20       21.80      127.62    156.19 o 
  -7   4  20       28.64       56.88    225.34 o 
  -6   4  20     2127.13     2147.68    150.54 o 
  -5   4  20      302.76      231.72    152.45 o 
  -4   4  20     1065.22     1014.62    127.67 o 
  -3   4  20     1422.05     1454.21    134.09 o 
  -2   4  20      485.40      523.69    127.85 o 
  -1   4  20     2488.08     2240.45    136.79 o 
   0   4  20      844.69      662.31    134.83 o 
   1   4  20     2468.08     2360.27    113.21 o 
   2   4  20      565.05      524.39     93.02 o 
   3   4  20     1445.16     1473.87    104.25 o 
   4   4  20     1152.42     1100.72    111.55 o 
   5   4  20      294.93      258.69    129.48 o 
   6   4  20     2195.23     2268.59    147.81 o 
   7   4  20       36.32       72.27    188.11 o 
   8   4  20        9.04      130.43    164.62 o 
   9   4  20      650.98      726.59    169.73 o 
  10   4  20      203.34      324.35    179.35 o 
  11   4  20      741.92      871.84    195.34 o 
  12   4  20      142.90      209.70    353.65 o 
 -12   5  20       65.56      157.61    204.75 o 
 -11   5  20      145.71      313.18    155.90 o 
 -10   5  20       77.98      224.45    171.32 o 
  -9   5  20       66.75       89.24    182.22 o 
  -8   5  20      432.62      492.24    156.02 o 
  -7   5  20       80.60      152.05    178.02 o 
  -6   5  20      479.01      459.66    148.08 o 
  -5   5  20       11.28      208.51    205.44 o 
  -4   5  20      744.39      749.19    159.37 o 
  -3   5  20      597.46      620.79    131.46 o 
  -2   5  20     2008.92     1902.29    136.99 o 
  -1   5  20     1603.11     1536.64    137.68 o 
   0   5  20     5265.41     5561.28    154.70 o 
   1   5  20     1444.41     1541.15    142.36 o 
   2   5  20     2017.33     2124.77    139.69 o 
   3   5  20      631.29      667.06    120.06 o 
   4   5  20      841.05      825.70    113.30 o 
   5   5  20       18.24       61.31    141.12 o 
   6   5  20      508.66      573.64    139.85 o 
   7   5  20       73.10      214.64    173.82 o 
   8   5  20      370.72      428.47    160.67 o 
   9   5  20       41.52      225.64    180.40 o 
  10   5  20       55.24      212.31    210.43 o 
  11   5  20      129.29      255.63    206.42 o 
  12   5  20       73.57      268.29    257.38 o 
 -11   6  20       52.79      105.27    163.65 o 
 -10   6  20       74.49      180.14    194.40 o 
  -9   6  20      256.63      402.77    153.79 o 
  -8   6  20      276.18      249.07    148.63 o 
  -7   6  20     1095.83     1161.05    151.47 o 
  -6   6  20      393.29      497.49    149.00 o 
  -5   6  20     1001.26     1098.42    144.23 o 
  -4   6  20      225.71      279.92    155.57 o 
  -3   6  20      737.30      590.47    113.16 o 
  -2   6  20       70.39       54.20    213.48 o 
  -1   6  20     2011.37     2052.84    132.63 o 
   0   6  20       80.16      187.17    129.81 o 
   1   6  20     1988.49     2051.78    133.86 o 
   2   6  20       93.84      153.64    144.02 o 
   3   6  20      617.99      689.74    133.84 o 
   4   6  20      262.50      366.20    147.09 o 
   5   6  20      856.21      864.38    141.63 o 
   6   6  20      357.78      340.98    132.45 o 
   7   6  20     1064.80     1311.08    132.78 o 
   8   6  20      306.03      289.85    170.18 o 
   9   6  20      286.63      429.94    185.27 o 
  10   6  20       66.49      235.87    183.15 o 
  11   6  20       64.78      251.99    208.80 o 
 -11   7  20       38.59       71.44    274.55 o 
 -10   7  20      190.44      181.13    177.98 o 
  -9   7  20      255.31      179.21    174.11 o 
  -8   7  20      336.77      495.22    156.43 o 
  -7   7  20      102.88      142.98    155.49 o 
  -6   7  20      368.18      344.61    144.85 o 
  -5   7  20      482.00      411.84    141.74 o 
  -4   7  20      724.61      859.27    144.34 o 
  -3   7  20      195.28      204.27    150.03 o 
  -2   7  20       30.38      122.81    134.28 o 
  -1   7  20       45.84      104.33    163.28 o 
   0   7  20     2985.89     3175.35    135.08 o 
   1   7  20       50.25      137.09    147.59 o 
   2   7  20       60.98      170.89    182.47 o 
   3   7  20      204.77      249.73    131.34 o 
   4   7  20      829.68      894.14    158.26 o 
   5   7  20      465.79      344.63    158.09 o 
   6   7  20      369.74      293.63    191.39 o 
   7   7  20      119.34      210.87    175.52 o 
   8   7  20      316.62      633.77    167.02 o 
   9   7  20      260.85      412.48    177.51 o 
  10   7  20      195.87      292.65    200.78 o 
  11   7  20       43.83      246.62    212.95 o 
 -10   8  20       25.40      173.89    225.04 o 
  -9   8  20      402.24      498.33    209.81 o 
  -8   8  20      124.77      158.68    168.00 o 
  -7   8  20      630.05      678.84    162.12 o 
  -6   8  20       94.68      190.25    175.37 o 
  -5   8  20      615.80      667.09    134.40 o 
  -4   8  20      207.26      247.70    142.92 o 
  -3   8  20      576.59      560.15    141.98 o 
  -2   8  20       93.18      151.76    159.26 o 
  -1   8  20      424.59      396.85    127.96 o 
   0   8  20      270.48      234.96    144.32 o 
   1   8  20      398.27      428.61    148.45 o 
   2   8  20      102.61      205.59    161.08 o 
   3   8  20      492.31      557.70    157.70 o 
   4   8  20      227.39      209.39    145.91 o 
   5   8  20      583.90      677.81    166.78 o 
   6   8  20       95.58      139.27    184.76 o 
   7   8  20      615.25      754.76    202.40 o 
   8   8  20      127.12      304.56    239.29 o 
   9   8  20      470.39      570.84    215.95 o 
  10   8  20       20.26      160.95    230.13 o 
  -9   9  20        7.17      149.92    276.54 o 
  -8   9  20       49.51      172.91    230.64 o 
  -7   9  20       11.11       39.64    353.33 o 
  -6   9  20       22.30      177.03    291.44 o 
  -5   9  20       78.48      196.84    165.18 o 
  -4   9  20       38.88      154.14    273.71 o 
  -3   9  20      515.17      582.09    171.61 o 
  -2   9  20      468.29      430.95    138.34 o 
  -1   9  20      211.93      245.36    135.20 o 
   0   9  20       32.79      150.07    144.02 o 
   1   9  20      211.88      308.21    142.28 o 
   2   9  20      468.22      548.69    142.01 o 
   3   9  20      536.53      671.44    148.96 o 
   4   9  20       54.07      145.50    175.51 o 
   5   9  20       64.65      126.73    178.80 o 
   6   9  20       19.85      151.43    379.31 o 
   7   9  20       10.09       98.07    256.72 o 
   8   9  20       45.38      184.38    275.44 o 
   9   9  20       10.44      154.02    292.99 o 
  -8  10  20       38.64       66.37    253.93 o 
  -7  10  20      148.10      180.71    196.95 o 
  -6  10  20       34.26      239.02    223.60 o 
  -5  10  20       66.37      254.41    258.43 o 
  -4  10  20      523.95      659.55    213.28 o 
  -3  10  20      531.26      608.62    220.82 o 
  -2  10  20        7.20      122.71    287.71 o 
  -1  10  20       22.64      176.41    202.27 o 
   0  10  20       27.71      418.05    383.06 o 
   1  10  20       23.45      171.38    172.57 o 
   2  10  20        3.91       80.31    174.54 o 
   3  10  20      546.61      631.58    147.85 o 
   4  10  20      568.47      746.14    147.49 o 
   5  10  20       68.89      184.24    152.70 o 
   6  10  20       26.12      215.39    188.76 o 
   7  10  20      174.99      211.19    195.34 o 
   8  10  20       36.69      261.78    326.67 o 
  -7  11  20      108.61      230.17    195.85 o 
  -6  11  20       67.74      218.99    202.57 o 
  -5  11  20      143.76      226.88    226.86 o 
  -4  11  20       40.04       66.93    225.00 o 
  -3  11  20      152.73      297.15    198.30 o 
  -2  11  20       35.08      144.91    228.02 o 
  -1  11  20      316.36      453.34    209.37 o 
   0  11  20       24.78      130.08    380.60 o 
   1  11  20      338.55      448.53    178.19 o 
   2  11  20       33.55      128.79    233.76 o 
   3  11  20      159.87      244.70    171.28 o 
   4  11  20       35.58      118.80    218.93 o 
   5  11  20      127.87      221.54    177.78 o 
   6  11  20       63.99      179.43    179.92 o 
   7  11  20      114.19      296.75    286.23 o 
  -5  12  20        2.29      110.37    243.99 o 
  -4  12  20       74.01      165.36    312.80 o 
  -3  12  20        2.10       27.46    499.69 o 
  -2  12  20      188.50      168.60    194.94 o 
  -1  12  20       25.19      106.65    243.31 o 
   0  12  20       68.23      270.27    241.96 o 
   1  12  20       20.15      181.97    240.08 o 
   2  12  20      198.85      186.05    237.14 o 
   3  12  20        0.74      313.98    265.52 o 
   4  12  20       78.79      180.56    236.79 o 
   5  12  20        4.79      131.79    238.77 o 
  -2  13  20       68.77      177.32    250.62 o 
  -1  13  20       20.34      180.16    243.16 o 
   0  13  20      145.02      145.69    264.39 o 
   1  13  20       14.88      197.54    385.55 o 
   2  13  20       76.01      159.23    377.64 o 
   1   0  21        3.08      121.91    147.10 o 
   2   0  21      855.56      919.90    100.57 o 
   3   0  21      510.47      467.36    100.55 o 
   4   0  21      170.41      248.64    108.80 o 
   5   0  21      661.87      574.40     89.42 o 
   6   0  21      640.21      512.02     99.66 o 
   7   0  21        0.41       60.50    124.77 o 
   8   0  21        4.31       65.93    108.32 o 
   9   0  21      286.00      330.44    111.10 o 
  10   0  21        2.79       23.87    586.66 o 
  11   0  21       66.07      208.11    195.99 o 
  12   0  21      270.14      329.50    218.04 o 
 -12   1  21      167.79      239.89    166.00 o 
 -11   1  21       97.24      135.67    155.17 o 
 -10   1  21      461.38      528.23    154.10 o 
  -9   1  21        8.45       38.93    203.72 o 
  -8   1  21       77.61      155.59    246.17 o 
  -7   1  21       11.75       96.47    220.83 o 
  -6   1  21       92.22      108.40    122.83 o 
  -5   1  21      733.44      786.80    118.84 o 
  -4   1  21     3372.20     3246.49    136.35 o 
  -3   1  21      143.78      147.62     97.11 o 
  -2   1  21      214.13      319.13     95.77 o 
  -1   1  21      204.69      254.11     90.37 o 
   0   1  21      349.88      500.59     94.00 o 
   1   1  21      213.08      218.56     99.80 o 
   2   1  21      233.40      328.83     97.10 o 
   3   1  21      158.06      164.26     85.82 o 
   4   1  21     3453.88     3240.71     99.37 o 
   5   1  21      671.39      642.00     97.30 o 
   6   1  21       90.50       77.44    145.67 o 
   7   1  21       13.52       39.40    112.08 o 
   8   1  21       65.08       80.62    148.27 o 
   9   1  21        3.71      145.68    185.94 o 
  10   1  21      411.49      419.70    158.68 o 
  11   1  21      107.17      193.16    181.55 o 
  12   1  21      161.59      194.63    166.26 o 
 -12   2  21       61.03      321.14    228.20 o 
 -11   2  21      410.63      513.15    161.49 o 
 -10   2  21      182.90      294.37    161.36 o 
  -9   2  21      525.92      725.77    156.68 o 
  -8   2  21       52.49      192.12    222.23 o 
  -7   2  21     1087.96     1107.60    152.32 o 
  -6   2  21      223.93      207.14    108.99 o 
  -5   2  21     3486.01     3196.08    131.48 o 
  -4   2  21     1283.45     1305.69    135.53 o 
  -3   2  21      629.36      698.61    133.18 o 
  -2   2  21     1455.62     1480.88    126.12 o 
  -1   2  21       56.58      111.42     89.28 o 
   0   2  21     1302.20     1215.66     92.08 o 
   1   2  21       59.61       47.32    111.54 o 
   2   2  21     1426.14     1415.46     98.09 o 
   3   2  21      617.66      720.77     89.04 o 
   4   2  21     1325.19     1298.80     81.00 o 
   5   2  21     3520.59     3368.41    116.69 o 
   6   2  21      236.10      280.92    133.16 o 
   7   2  21     1025.66      999.76    146.00 o 
   8   2  21       36.12      141.74    161.75 o 
   9   2  21      584.86      712.77    173.43 o 
  10   2  21      198.96      196.14    157.81 o 
  11   2  21      436.07      649.01    168.43 o 
  12   2  21       57.53      321.55    216.34 o 
 -12   3  21      496.90      533.17    181.67 o 
 -11   3  21       18.00      108.67    193.40 o 
 -10   3  21      580.22      764.56    163.18 o 
  -9   3  21      474.60      475.05    159.67 o 
  -8   3  21     1830.42     1794.90    158.71 o 
  -7   3  21      122.83      202.40    219.46 o 
  -6   3  21       11.02       95.63    234.91 o 
  -5   3  21      344.59      317.73    117.49 o 
  -4   3  21      379.43      370.58    136.23 o 
  -3   3  21      347.29      396.67    129.27 o 
  -2   3  21     1487.36     1358.19    131.16 o 
  -1   3  21       59.37      169.78    148.85 o 
   0   3  21        7.75       15.06    156.28 o 
   1   3  21       73.11       79.68     93.14 o 
   2   3  21     1696.64     1632.63     85.89 o 
   3   3  21      334.82      378.68    103.95 o 
   4   3  21      345.81      284.61    111.56 o 
   5   3  21      342.26      346.27    125.33 o 
   6   3  21       12.87      142.74    147.28 o 
   7   3  21      111.78      295.73    179.91 o 
   8   3  21     1796.67     1691.61    164.26 o 
   9   3  21      500.59      659.22    174.81 o 
  10   3  21      524.00      656.30    179.35 o 
  11   3  21       12.53      243.89    196.32 o 
  12   3  21      474.96      523.52    182.88 o 
 -12   4  21      111.97      250.08    190.44 o 
 -11   4  21      507.09      580.22    165.09 o 
 -10   4  21      242.55      280.94    166.00 o 
  -9   4  21      308.74      335.99    156.93 o 
  -8   4  21       96.85      163.02    165.97 o 
  -7   4  21     1184.80     1350.19    154.02 o 
  -6   4  21      637.42      702.52    155.65 o 
  -5   4  21     1315.95     1448.52    150.60 o 
  -4   4  21      219.38      288.89    127.69 o 
  -3   4  21     2899.62     2866.19    141.08 o 
  -2   4  21      458.34      436.93    132.43 o 
  -1   4  21     1950.38     2024.27    140.87 o 
   0   4  21        4.55       64.85    199.45 o 
   1   4  21     1974.39     2157.30    142.71 o 
   2   4  21      399.78      441.78    112.38 o 
   3   4  21     2950.59     2925.11    126.65 o 
   4   4  21      205.25      215.36    116.01 o 
   5   4  21     1316.77     1508.46    126.14 o 
   6   4  21      607.54      678.43    145.53 o 
   7   4  21     1235.74     1465.38    154.92 o 
   8   4  21       82.91      167.73    174.93 o 
   9   4  21      342.80      346.91    178.56 o 
  10   4  21      247.49      286.48    176.22 o 
  11   4  21      512.27      524.86    180.00 o 
  12   4  21      101.12      232.11    235.61 o 
 -11   5  21       95.88      218.51    201.24 o 
 -10   5  21      585.37      681.06    163.61 o 
  -9   5  21      420.59      586.83    159.42 o 
  -8   5  21      545.61      565.35    154.78 o 
  -7   5  21      603.65      579.48    153.33 o 
  -6   5  21      827.63     1017.73    156.99 o 
  -5   5  21      792.62      913.87    150.08 o 
  -4   5  21     1472.91     1573.28    164.23 o 
  -3   5  21     1014.65     1054.92    132.96 o 
  -2   5  21     1458.28     1384.18    140.33 o 
  -1   5  21       12.71       30.48    206.94 o 
   0   5  21     5720.51     5936.88    161.19 o 
   1   5  21       34.48       19.84    172.46 o 
   2   5  21     1641.57     1568.32    139.49 o 
   3   5  21      966.28     1046.38    142.95 o 
   4   5  21     1403.20     1220.74    124.89 o 
   5   5  21      763.04      834.08    127.13 o 
   6   5  21      803.20      961.47    137.72 o 
   7   5  21      624.09      548.51    148.36 o 
   8   5  21      523.19      542.48    154.67 o 
   9   5  21      482.91      501.19    161.25 o 
  10   5  21      536.66      613.13    174.53 o 
  11   5  21      128.42      281.75    208.97 o 
 -11   6  21       40.82      195.04    170.69 o 
 -10   6  21       89.83      214.04    161.83 o 
  -9   6  21      275.03      548.28    161.09 o 
  -8   6  21      314.50      472.39    162.18 o 
  -7   6  21       41.98       84.92    200.62 o 
  -6   6  21      166.57      204.41    144.80 o 
  -5   6  21      464.86      623.36    162.56 o 
  -4   6  21     1743.36     2026.88    161.25 o 
  -3   6  21      354.92      355.59    151.43 o 
  -2   6  21      704.25      687.62    130.72 o 
  -1   6  21      935.00      881.95    131.81 o 
   0   6  21      298.74      453.60    139.22 o 
   1   6  21      955.00     1034.20    133.46 o 
   2   6  21      694.86      806.29    137.04 o 
   3   6  21      405.19      526.73    139.45 o 
   4   6  21     1789.01     1937.88    151.70 o 
   5   6  21      466.09      698.55    169.66 o 
   6   6  21      211.30      240.21    136.05 o 
   7   6  21       46.95      199.26    141.38 o 
   8   6  21      307.09      439.15    164.00 o 
   9   6  21      262.24      459.84    173.03 o 
  10   6  21       87.99      238.60    196.68 o 
  11   6  21       31.97      155.66    249.91 o 
 -10   7  21      194.62      250.40    187.21 o 
  -9   7  21      412.62      450.56    178.07 o 
  -8   7  21      102.57      189.99    151.86 o 
  -7   7  21      100.33      242.83    171.28 o 
  -6   7  21      134.76      260.41    139.73 o 
  -5   7  21      694.54      779.52    149.32 o 
  -4   7  21      317.96      320.12    170.57 o 
  -3   7  21      856.97      928.55    152.79 o 
  -2   7  21      451.04      269.70    106.54 o 
  -1   7  21      171.93      182.02    193.01 o 
   0   7  21      281.20      269.84    128.08 o 
   1   7  21      110.19      138.30    150.57 o 
   2   7  21      445.19      471.95    130.00 o 
   3   7  21      800.40      982.88    150.89 o 
   4   7  21      291.53      252.34    165.33 o 
   5   7  21      648.94      620.65    199.18 o 
   6   7  21      118.88      156.21    195.66 o 
   7   7  21      108.54      294.94    193.57 o 
   8   7  21      119.92      219.41    189.96 o 
   9   7  21      424.29      559.33    169.46 o 
  10   7  21      213.16      297.48    196.32 o 
  -9   8  21       43.64       59.07    286.21 o 
  -8   8  21      271.40      303.59    163.71 o 
  -7   8  21        2.39       40.56    280.26 o 
  -6   8  21      246.59      326.98    171.42 o 
  -5   8  21       44.48      144.49    151.25 o 
  -4   8  21      184.35      319.41    146.83 o 
  -3   8  21      278.11      279.98    150.49 o 
  -2   8  21      335.40      288.59    146.68 o 
  -1   8  21       37.47      115.94    190.26 o 
   0   8  21        6.72      126.87    202.13 o 
   1   8  21       33.61      144.45    201.49 o 
   2   8  21      294.02      344.33    143.01 o 
   3   8  21      290.66      294.50    173.40 o 
   4   8  21      182.69      275.78    159.02 o 
   5   8  21       47.06      124.04    159.79 o 
   6   8  21      266.52      396.20    171.97 o 
   7   8  21        3.09      105.26    209.94 o 
   8   8  21      245.27      374.55    243.16 o 
   9   8  21       47.37      232.75    310.71 o 
  -9   9  21       93.01       72.77    236.24 o 
  -8   9  21      138.88      231.95    196.50 o 
  -7   9  21      186.58      171.72    212.86 o 
  -6   9  21      128.56      222.44    278.30 o 
  -5   9  21      183.07      177.79    169.45 o 
  -4   9  21      236.23      301.10    181.89 o 
  -3   9  21      239.47      196.44    166.74 o 
  -2   9  21       58.67      125.94    149.36 o 
  -1   9  21      488.94      604.28    145.70 o 
   0   9  21      331.54      390.25    141.55 o 
   1   9  21      459.38      585.37    148.35 o 
   2   9  21       44.97      184.26    171.31 o 
   3   9  21      195.92      233.07    167.67 o 
   4   9  21      225.96      259.11    151.44 o 
   5   9  21      170.29      205.01    171.39 o 
   6   9  21      130.50      247.09    171.14 o 
   7   9  21      198.90      345.51    198.60 o 
   8   9  21      133.70      289.57    245.33 o 
   9   9  21       95.18      327.31    290.50 o 
  -8  10  21       22.60      126.17    270.82 o 
  -7  10  21       97.28      133.91    208.32 o 
  -6  10  21        0.98      101.40    210.04 o 
  -5  10  21       32.43      193.04    257.16 o 
  -4  10  21       26.04      130.36    300.03 o 
  -3  10  21       61.12      125.31    292.41 o 
  -2  10  21      226.68      228.77    162.07 o 
  -1  10  21       92.24      189.74    187.45 o 
   0  10  21       53.40      131.58    180.66 o 
   1  10  21       83.54      172.30    159.37 o 
   2  10  21      232.81      296.91    149.18 o 
   3  10  21       41.13       91.16    245.41 o 
   4  10  21       32.40       68.94    170.82 o 
   5  10  21       18.33      142.93    182.63 o 
   6  10  21        3.35      130.02    211.35 o 
   7  10  21      108.33      233.57    194.29 o 
   8  10  21       20.79      194.45    276.01 o 
  -6  11  21       98.80      115.34    217.17 o 
  -5  11  21       10.40      111.84    201.64 o 
  -4  11  21       40.44       78.81    245.24 o 
  -3  11  21        2.17       41.15    403.47 o 
  -2  11  21      190.04      322.48    212.30 o 
  -1  11  21       22.29      129.61    384.22 o 
   0  11  21      275.31      564.09    209.77 o 
   1  11  21       23.83      190.93    192.28 o 
   2  11  21      184.39      229.89    181.31 o 
   3  11  21        2.82      128.24    185.82 o 
   4  11  21       54.24      135.77    258.88 o 
   5  11  21        8.59       99.09    216.46 o 
   6  11  21      103.31      199.61    202.49 o 
  -4  12  21      114.64      183.74    227.15 o 
  -3  12  21      184.95      210.73    214.07 o 
  -2  12  21       68.55      188.51    280.63 o 
  -1  12  21       76.47      180.98    208.46 o 
   0  12  21       11.73      108.19    239.55 o 
   1  12  21       75.11      250.35    245.22 o 
   2  12  21       64.90      258.54    263.36 o 
   3  12  21      181.57      227.62    205.32 o 
   4  12  21      108.65      193.48    218.88 o 
   0   0  22     2815.09     2865.45    152.60 o 
   1   0  22      469.14      508.26     97.85 o 
   2   0  22        2.76       93.58    106.93 o 
   3   0  22      171.83      218.69    105.24 o 
   4   0  22     2479.53     2347.89    115.38 o 
   5   0  22     2447.91     2442.49    120.74 o 
   6   0  22      281.13      258.04    117.31 o 
   7   0  22      640.69      675.27    118.40 o 
   8   0  22      433.95      293.01    132.11 o 
   9   0  22       27.47       91.14    149.34 o 
  10   0  22     1038.60     1200.81    213.41 o 
  11   0  22       80.19      201.27    214.67 o 
  12   0  22      657.29      808.11    223.94 o 
 -12   1  22      975.00     1072.79    219.39 o 
 -11   1  22      100.69      123.52    151.42 o 
 -10   1  22      458.94      564.67    155.41 o 
  -9   1  22       44.76      140.71    320.33 o 
  -8   1  22      139.51      145.23    157.46 o 
  -7   1  22      133.61      193.82    138.13 o 
  -6   1  22      571.90      596.82    119.43 o 
  -5   1  22      606.39      697.09    121.40 o 
  -4   1  22     1321.08     1468.51    136.14 o 
  -3   1  22      179.57      168.62    106.84 o 
  -2   1  22     1891.50     1771.09    103.90 o 
  -1   1  22      477.34      448.97     96.66 o 
   0   1  22     3025.16     3011.16    107.30 o 
   1   1  22      423.57      390.50    100.80 o 
   2   1  22     1972.74     1827.95    104.90 o 
   3   1  22      227.88      175.03    105.76 o 
   4   1  22     1245.07     1310.60    106.29 o 
   5   1  22      548.21      701.32    106.88 o 
   6   1  22      531.94      465.10     96.05 o 
   7   1  22      184.89      223.71    161.99 o 
   8   1  22      110.04      136.30    217.24 o 
   9   1  22       44.71       83.23    297.63 o 
  10   1  22      412.80      558.51    218.40 o 
  11   1  22       77.80      224.78    317.99 o 
  12   1  22      976.14     1148.91    246.44 o 
 -12   2  22      139.86      167.79    180.25 o 
 -11   2  22      203.93      311.28    160.50 o 
 -10   2  22      121.29      233.71    172.95 o 
  -9   2  22      334.15      432.55    148.31 o 
  -8   2  22      111.50      169.27    205.00 o 
  -7   2  22     1147.79     1208.76    146.21 o 
  -6   2  22      428.23      384.78    140.03 o 
  -5   2  22     1121.87     1265.76    124.64 o 
  -4   2  22     1140.84     1097.74    139.22 o 
  -3   2  22     2772.76     2878.24    138.41 o 
  -2   2  22     2194.23     2383.88    134.17 o 
  -1   2  22      878.44      980.64    113.83 o 
   0   2  22      323.91      518.12     94.76 o 
   1   2  22      954.29     1069.79    101.50 o 
   2   2  22     2226.67     2349.86    104.18 o 
   3   2  22     2960.95     3144.83     98.71 o 
   4   2  22     1156.33      985.24     90.90 o 
   5   2  22     1027.92     1117.53    123.77 o 
   6   2  22      503.22      541.15    142.51 o 
   7   2  22     1167.35     1260.07    140.22 o 
   8   2  22      104.80      146.20    167.56 o 
   9   2  22      305.35      255.36    139.41 o 
  10   2  22      112.64      150.17    144.26 o 
  11   2  22      185.48      321.99    183.35 o 
  12   2  22      132.27      326.74    218.62 o 
 -11   3  22       64.31      153.41    206.84 o 
 -10   3  22      462.29      525.10    157.72 o 
  -9   3  22       23.51      161.33    262.11 o 
  -8   3  22       53.70      120.13    184.38 o 
  -7   3  22       71.54      136.28    181.65 o 
  -6   3  22      485.82      570.16    148.25 o 
  -5   3  22       21.50       84.79    216.84 o 
  -4   3  22      804.58      777.97    135.76 o 
  -3   3  22     2598.16     2646.46    139.03 o 
  -2   3  22     1061.51     1137.19    136.70 o 
  -1   3  22       39.15      111.24    274.85 o 
   0   3  22       51.05       51.36    215.99 o 
   1   3  22       24.49       50.14    136.13 o 
   2   3  22     1142.89     1117.76    109.55 o 
   3   3  22     2421.74     2370.75    110.12 o 
   4   3  22      919.40      857.17    109.23 o 
   5   3  22       13.45       98.39    171.57 o 
   6   3  22      515.01      531.43    134.47 o 
   7   3  22       90.52      153.51    149.84 o 
   8   3  22       35.05      119.06    208.16 o 
   9   3  22       19.93      261.50    201.03 o 
  10   3  22      490.12      618.78    179.37 o 
  11   3  22       91.92      296.64    194.95 o 
 -11   4  22       28.49      106.94    247.07 o 
 -10   4  22       90.68      168.71    166.24 o 
  -9   4  22      214.07      242.70    155.86 o 
  -8   4  22      140.27      169.64    161.02 o 
  -7   4  22      231.41      223.38    150.02 o 
  -6   4  22      254.63      223.89    155.26 o 
  -5   4  22       96.03      142.64    163.70 o 
  -4   4  22      124.40      165.66    128.77 o 
  -3   4  22      234.73      231.73    133.60 o 
  -2   4  22      477.01      472.90    136.30 o 
  -1   4  22      300.63      350.77    148.70 o 
   0   4  22        0.20      158.22    211.70 o 
   1   4  22      399.85      388.24    142.48 o 
   2   4  22      508.66      495.42    155.78 o 
   3   4  22      303.55      279.54    123.29 o 
   4   4  22      140.59      247.58    110.13 o 
   5   4  22      117.03      158.06    123.25 o 
   6   4  22      253.74      280.19    132.89 o 
   7   4  22      241.37      265.80    150.57 o 
   8   4  22      157.89      198.51    157.13 o 
   9   4  22      195.89      261.66    177.94 o 
  10   4  22       85.72      150.84    241.15 o 
  11   4  22       21.14      246.22    286.58 o 
 -11   5  22        1.97       73.55    179.57 o 
 -10   5  22      100.74      138.61    162.54 o 
  -9   5  22      100.24      239.90    179.52 o 
  -8   5  22      260.64      351.17    158.38 o 
  -7   5  22       95.88      142.43    190.01 o 
  -6   5  22      664.33      689.93    154.38 o 
  -5   5  22      376.84      377.42    151.50 o 
  -4   5  22      199.90      187.25    163.02 o 
  -3   5  22      465.17      533.07    132.69 o 
  -2   5  22      727.42      765.30    137.97 o 
  -1   5  22      120.97      124.58    155.50 o 
   0   5  22      429.38      350.18    141.66 o 
   1   5  22      102.82      130.67    156.55 o 
   2   5  22      701.63      632.86    138.44 o 
   3   5  22      464.12      521.01    141.49 o 
   4   5  22      162.37      160.76    140.39 o 
   5   5  22      369.55      366.08    146.43 o 
   6   5  22      694.32      737.04    138.16 o 
   7   5  22       71.07      105.41    149.01 o 
   8   5  22      246.36      410.97    157.03 o 
   9   5  22       73.63      253.65    184.69 o 
  10   5  22      127.18      194.91    191.07 o 
  11   5  22        0.13       78.41    252.75 o 
 -10   6  22      194.12      260.54    163.70 o 
  -9   6  22       10.24      114.34    281.91 o 
  -8   6  22      281.44      249.35    159.26 o 
  -7   6  22      107.04      210.30    164.78 o 
  -6   6  22       99.80      163.17    155.80 o 
  -5   6  22      525.96      510.88    159.90 o 
  -4   6  22      450.31      571.63    159.04 o 
  -3   6  22       58.86      167.05    184.40 o 
  -2   6  22      308.97      336.66    134.53 o 
  -1   6  22        4.91       52.74    353.63 o 
   0   6  22        1.37       54.30    210.76 o 
   1   6  22        6.75       57.97    290.51 o 
   2   6  22      254.95      366.76    136.25 o 
   3   6  22       64.31      159.68    167.98 o 
   4   6  22      405.53      543.30    143.57 o 
   5   6  22      591.63      738.86    171.28 o 
   6   6  22       85.90      188.16    214.49 o 
   7   6  22      120.87      245.11    142.91 o 
   8   6  22      299.17      297.58    170.56 o 
   9   6  22       14.99      124.62    184.67 o 
  10   6  22      224.42      301.21    197.39 o 
 -10   7  22      199.98      280.21    183.72 o 
  -9   7  22      196.05      159.18    175.38 o 
  -8   7  22       81.56      152.40    198.70 o 
  -7   7  22      101.76      179.36    153.24 o 
  -6   7  22       56.33      115.66    196.75 o 
  -5   7  22      374.63      413.89    155.30 o 
  -4   7  22      209.41      253.44    153.39 o 
  -3   7  22      192.75      206.93    165.98 o 
  -2   7  22      168.57      121.96    163.96 o 
  -1   7  22      170.89      202.16    139.95 o 
   0   7  22      374.07      416.78    129.26 o 
   1   7  22      175.57      244.35    135.65 o 
   2   7  22      170.79      194.51    144.39 o 
   3   7  22      187.40      183.26    150.69 o 
   4   7  22      209.07      174.60    163.74 o 
   5   7  22      324.61      257.96    203.73 o 
   6   7  22       56.38      144.69    228.98 o 
   7   7  22      106.48      138.66    198.00 o 
   8   7  22       74.90       91.20    245.91 o 
   9   7  22      191.97      440.41    282.10 o 
  10   7  22      186.60      341.06    175.38 o 
  -9   8  22       83.88      151.12    212.74 o 
  -8   8  22      261.12      270.04    174.90 o 
  -7   8  22      242.11      292.15    166.80 o 
  -6   8  22      501.94      572.30    167.62 o 
  -5   8  22     1035.53     1188.82    143.33 o 
  -4   8  22      607.06      601.98    151.78 o 
  -3   8  22        2.61      166.03    313.58 o 
  -2   8  22      444.65      575.76    149.62 o 
  -1   8  22       75.83       79.35    165.56 o 
   0   8  22      649.97      757.82    144.05 o 
   1   8  22       59.17      177.82    211.01 o 
   2   8  22      507.76      697.87    161.49 o 
   3   8  22       13.30      138.95    246.37 o 
   4   8  22      567.77      638.84    152.37 o 
   5   8  22      971.38     1065.65    163.50 o 
   6   8  22      499.45      504.77    197.49 o 
   7   8  22      227.41      320.83    195.62 o 
   8   8  22      269.83      350.17    266.29 o 
   9   8  22       73.91      242.98    299.27 o 
  -8   9  22       90.82      169.78    300.78 o 
  -7   9  22      247.49      257.62    196.96 o 
  -6   9  22      209.08      273.61    197.48 o 
  -5   9  22      134.72      272.66    161.79 o 
  -4   9  22      299.87      306.04    170.09 o 
  -3   9  22      264.14      146.96    171.77 o 
  -2   9  22      166.21      206.62    150.85 o 
  -1   9  22      290.09      300.92    154.47 o 
   0   9  22       45.63      195.81    131.01 o 
   1   9  22      283.52      315.77    145.57 o 
   2   9  22      167.97      298.44    156.24 o 
   3   9  22      262.79      357.03    144.15 o 
   4   9  22      261.30      298.31    164.05 o 
   5   9  22      150.07      284.45    162.50 o 
   6   9  22      227.87      320.44    195.20 o 
   7   9  22      238.60      444.56    200.91 o 
   8   9  22      104.12       82.53    329.07 o 
  -7  10  22      199.48      250.60    234.79 o 
  -6  10  22      472.46      439.31    200.81 o 
  -5  10  22      369.33      426.54    197.33 o 
  -4  10  22       94.89      189.84    263.17 o 
  -3  10  22      348.24      290.39    220.45 o 
  -2  10  22      170.30      224.31    174.61 o 
  -1  10  22      212.12      478.09    170.04 o 
   0  10  22       79.23      166.77    234.13 o 
   1  10  22      206.23      438.53    138.95 o 
   2  10  22      172.91      312.44    143.91 o 
   3  10  22      358.21      404.95    142.64 o 
   4  10  22       95.12      207.46    189.28 o 
   5  10  22      385.34      518.27    165.46 o 
   6  10  22      481.40      503.45    176.45 o 
   7  10  22      207.53      322.44    193.30 o 
  -5  11  22        1.92      100.58    317.08 o 
  -4  11  22      117.33      241.80    202.08 o 
  -3  11  22       62.26       65.87    244.51 o 
  -2  11  22      157.54      152.53    196.83 o 
  -1  11  22      428.29      664.00    216.01 o 
   0  11  22      187.45      191.60    209.57 o 
   1  11  22      434.77      473.54    183.08 o 
   2  11  22      153.81      241.09    182.97 o 
   3  11  22       50.84      135.82    214.49 o 
   4  11  22      112.34      262.94    156.78 o 
   5  11  22        0.90      153.96    219.65 o 
  -3  12  22       88.53      177.40    199.77 o 
  -2  12  22       30.08      101.70    274.65 o 
  -1  12  22      124.93      225.93    212.49 o 
   0  12  22        6.38      165.10    251.05 o 
   1  12  22      129.11      184.99    207.59 o 
   2  12  22       28.42       77.48    263.11 o 
   3  12  22       97.02      244.67    259.41 o 
   1   0  23     1942.70     1930.89    106.36 o 
   2   0  23      498.26      413.79    105.60 o 
   3   0  23     1660.48     1711.12    111.43 o 
   4   0  23       71.96      171.33    108.83 o 
   5   0  23      382.65      294.14    112.91 o 
   6   0  23      284.84      281.41    113.50 o 
   7   0  23      103.16      125.54    114.26 o 
   8   0  23      396.04      309.26    137.18 o 
   9   0  23      198.90      238.53    239.25 o 
  10   0  23      331.64      346.51    212.09 o 
  11   0  23     1182.36     1254.88    217.49 o 
 -11   1  23      294.92      390.87    215.41 o 
 -10   1  23      371.25      463.74    133.14 o 
  -9   1  23      187.11      164.32    142.21 o 
  -8   1  23      473.77      511.40    145.69 o 
  -7   1  23      472.74      535.33    140.02 o 
  -6   1  23      263.96      318.74    122.91 o 
  -5   1  23      232.60      170.54    117.94 o 
  -4   1  23      808.29      960.56    132.06 o 
  -3   1  23       77.11       73.07    152.85 o 
  -2   1  23      820.91      840.27    104.28 o 
  -1   1  23     1459.54     1255.54     99.66 o 
   0   1  23        3.98      129.99    130.39 o 
   1   1  23     1489.29     1288.72    103.45 o 
   2   1  23      899.87     1056.41    104.50 o 
   3   1  23       63.61      120.52    140.23 o 
   4   1  23      837.06      870.93    104.01 o 
   5   1  23      193.50      146.77    126.74 o 
   6   1  23      186.74      188.05    164.45 o 
   7   1  23      432.60      417.20    163.22 o
[truncated: 69,003 more chars]
